# Supplementary material for: Circulating tumor cells shed large extracellular vesicles in capillary bifurcations that activate endothelial and immune cells
Source: bioRxiv. 2024 Dec 18:2024.04.17.589880. Originally published 2024 Apr 20. Preprint. [Version 2] doi: 10.1101/2024.04.17.589880 (PMC11042361; doi:10.1101/2024.04.17.589880)
Supplement: Supplement 9 [file media-9.xlsx]

## Sheet: Sheet1
Table S2. Proteins identified in LEVs.
Gene ID	Protein name
ABHD16A	abhydrolase domain containing 16A, phospholipase
AGL	amylo-alpha-1, 6-glucosidase, 4-alpha-glucanotransferase
AMOTL2	angiomotin like 2
APOOL	apolipoprotein O like
ARF1	ADP ribosylation factor 1
ARHGEF17	Rho guanine nucleotide exchange factor 17
ARIH2	ariadne RBR E3 ubiquitin protein ligase 2
ARPP19	cAMP regulated phosphoprotein 19
ASB6	ankyrin repeat and SOCS box containing 6
ATP13A3	ATPase 13A3
ATXN2	ataxin 2
C15orf40	chromosome 15 open reading frame 40
C17orf75	chromosome 17 open reading frame 75
C2CD5	C2 calcium dependent domain containing 5
CCDC51	coiled-coil domain containing 51
CCM2	CCM2 scaffold protein
CDC42BPA	CDC42 binding protein kinase alpha
CHST14	carbohydrate sulfotransferase 14
CIP2A	cellular inhibitor of PP2A
COA7	cytochrome c oxidase assembly factor 7
COMMD6	COMM domain containing 6
COMP	cartilage oligomeric matrix protein
COX6A1	cytochrome c oxidase subunit 6A1
CPA4	carboxypeptidase A4
CPN1	carboxypeptidase N subunit 1
CPNE2	copine 2
CTH	cystathionine gamma-lyase
CTR9	CTR9 homolog, Paf1/RNA polymerase II complex component
CUL4A	cullin 4A
CXorf38	chromosome X open reading frame 38
DCTN6	dynactin subunit 6
DFFA	DNA fragmentation factor subunit alpha
DLGAP4	DLG associated protein 4
DNAJC21	DnaJ heat shock protein family (Hsp40) member C21
DSG1	desmoglein 1
EARS2	glutamyl-tRNA synthetase 2, mitochondrial
EOGT	EGF domain specific O-linked N-acetylglucosamine transferase
ERAL1	Era like 12S mitochondrial rRNA chaperone 1
FAF2	Fas associated factor family member 2
FAM126A	hyccin PI4KA lipid kinase complex subunit 1
FAM160B1	FHF complex subunit HOOK interacting protein 2A
FLG2	filaggrin 2
FN3KRP	fructosamine 3 kinase related protein
FOXK1	forkhead box K1
GALM	galactose mutarotase
GID8	GID complex subunit 8 homolog
GLRX	glutaredoxin
GMIP	GEM interacting protein
GMPR	guanosine monophosphate reductase
GOPC	golgi associated PDZ and coiled-coil motif containing
HACD2	3-hydroxyacyl-CoA dehydratase 2
HIST1H1C	H1.2 linker histone, cluster member
HIST1H1E	H1.4 linker histone, cluster member
HLA-A	major histocompatibility complex, class I, A
HNMT	histamine N-methyltransferase
HNRNPLL	heterogeneous nuclear ribonucleoprotein L like
HSD17B8	hydroxysteroid 17-beta dehydrogenase 8
HYPK	huntingtin interacting protein K
IFIT2	interferon induced protein with tetratricopeptide repeats 2
IGF2	insulin like growth factor 2
JCHAIN	joining chain of multimeric IgA and IgM
JUN	Jun proto-oncogene, AP-1 transcription factor subunit
KCTD14	potassium channel tetramerization domain containing 14
KIAA1217	KIAA1217
KIF1C	kinesin family member 1C
KRT80	keratin 80
LCMT1	leucine carboxyl methyltransferase 1
LEMD2	LEM domain nuclear envelope protein 2
LMAN2L	lectin, mannose binding 2 like
LPGAT1	lysophosphatidylglycerol acyltransferase 1
LRRC8C	leucine rich repeat containing 8 VRAC subunit C
LSM6	LSM6 homolog, U6 small nuclear RNA and mRNA degradation associated
MAD1L1	mitotic arrest deficient 1 like 1
MADD	MAP kinase activating death domain
MAEA	macrophage erythroblast attacher, E3 ubiquitin ligase
MAN1B1	mannosidase alpha class 1B member 1
MAOB	monoamine oxidase B
MARS2	methionyl-tRNA synthetase 2, mitochondrial
MB	myoglobin
METTL7A	thiol methyltransferase 1A
MLST8	MTOR associated protein, LST8 homolog
MP68	ATP synthase membrane subunit j
MPP5	protein associated with LIN7 1, MAGUK p55 family member
MRC2	mannose receptor C type 2
MRPS30	mitochondrial ribosomal protein S30
MS4A10	membrane spanning 4-domains A10
MSH2	mutS homolog 2
MSH6	mutS homolog 6
MT1L	metallothionein 1L (pseudogene)
MTREX	Mtr4 exosome RNA helicase
MYBBP1A	MYB binding protein 1a
NCDN	neurochondrin
NDUFS6	NADH:ubiquinone oxidoreductase subunit S6
NOLC1	nucleolar and coiled-body phosphoprotein 1
NOP16	NOP16 nucleolar protein
NPM3	nucleophosmin/nucleoplasmin 3
NUP35	nucleoporin 35
NUP37	nucleoporin 37
NVL	nuclear VCP like
OBSL1	obscurin like cytoskeletal adaptor 1
OSMR	oncostatin M receptor
OXA1L	OXA1L mitochondrial inner membrane protein
P4HTM	prolyl 4-hydroxylase, transmembrane
PABPN1	poly(A) binding protein nuclear 1
PBK	PDZ binding kinase
PDK3	pyruvate dehydrogenase kinase 3
PDLIM2	PDZ and LIM domain 2
PELP1	proline, glutamate and leucine rich protein 1
PNKP	polynucleotide kinase 3'-phosphatase
PNO1	partner of NOB1 homolog
PNPLA8	patatin like phospholipase domain containing 8
POLR2E	RNA polymerase II, I and III subunit E
PPIH	peptidylprolyl isomerase H
PRG4	proteoglycan 4
PTPRM	protein tyrosine phosphatase receptor type M
PTTG1IP	PTTG1 interacting protein
RAB6C	RAB6C, member RAS oncogene family
RABL6	RAB, member RAS oncogene family like 6
RAE1	ribonucleic acid export 1
RAP2C	RAP2C, member of RAS oncogene family
SEC24A	SEC24 homolog A, COPII coat complex component
SELENBP1	selenium binding protein 1
SELENOF	selenoprotein F
SEMA7A	semaphorin 7A (JohnMiltonHagen blood group)
SF3A2	splicing factor 3a subunit 2
SF3A3	splicing factor 3a subunit 3
SHPK	sedoheptulokinase
SLC33A1	solute carrier family 33 member 1
SMARCA5	SWI/SNF related, matrix associated, actin dependent regulator of chromatin, subfamily a, member 5
SMG8	SMG8 nonsense mediated mRNA decay factor
SNX27	sorting nexin 27
SPC25	SPC25 component of NDC80 kinetochore complex
SPPL2A	signal peptide peptidase like 2A
SRRM2	serine/arginine repetitive matrix 2
SSFA2	ITPR interacting domain containing 2
STRIP1	striatin interacting protein 1
SYPL1	synaptophysin like 1
TACC2	transforming acidic coiled-coil containing protein 2
TAX1BP3	Tax1 binding protein 3
TCIRG1	T cell immune regulator 1, ATPase H+ transporting V0 subunit a3
TCOF1	treacle ribosome biogenesis factor 1
TEX264	testis expressed 264, ER-phagy receptor
TIMMDC1	translocase of inner mitochondrial membrane domain containing 1
TMSB10	thymosin beta 10
TP53BP2	tumor protein p53 binding protein 2
TTC17	tetratricopeptide repeat domain 17
TTC7A	tetratricopeptide repeat domain 7A
TWNK	twinkle mtDNA helicase
UHRF1BP1	bridge-like lipid transfer protein family member 3A
URI1	URI1 prefoldin like chaperone
VPS51	VPS51 subunit of GARP complex
YIPF4	Yip1 domain family member 4
A1BG	alpha-1-B glycoprotein
A2M	alpha-2-macroglobulin
AAAS	aladin WD repeat nucleoporin
AACS	acetoacetyl-CoA synthetase
AAK1	AP2 associated kinase 1
AAMDC	adipogenesis associated Mth938 domain containing
AAMP	angio associated migratory cell protein
AARS	alanyl-tRNA synthetase 1
AARS2	alanyl-tRNA synthetase 2, mitochondrial
AARSD1	alanyl-tRNA synthetase domain containing 1
AASDHPPT	aminoadipate-semialdehyde dehydrogenase-phosphopantetheinyl transferase
AASS	aminoadipate-semialdehyde synthase
ABCB10	ATP binding cassette subfamily B member 10
ABCC1	ATP binding cassette subfamily C member 1 (ABCC1 blood group)
ABCC4	ATP binding cassette subfamily C member 4 (PEL blood group)
ABCD1	ATP binding cassette subfamily D member 1
ABCD3	ATP binding cassette subfamily D member 3
ABCE1	ATP binding cassette subfamily E member 1
ABCF1	ATP binding cassette subfamily F member 1
ABCF2	ATP binding cassette subfamily F member 2
ABCF3	ATP binding cassette subfamily F member 3
ABHD10	abhydrolase domain containing 10, depalmitoylase
ABHD11	abhydrolase domain containing 11
ABHD12	abhydrolase domain containing 12, lysophospholipase
ABHD14B	abhydrolase domain containing 14B
ABI1	abl interactor 1
ABI2	abl interactor 2
ABL2	ABL proto-oncogene 2, non-receptor tyrosine kinase
ABLIM1	actin binding LIM protein 1
ABLIM3	actin binding LIM protein family member 3
ABR	ABR activator of RhoGEF and GTPase
ABRAXAS2	abraxas 2, BRISC complex subunit
ACAA1	acetyl-CoA acyltransferase 1
ACAA2	acetyl-CoA acyltransferase 2
ACACA	acetyl-CoA carboxylase alpha
ACAD8	acyl-CoA dehydrogenase family member 8
ACAD9	acyl-CoA dehydrogenase family member 9
ACADM	acyl-CoA dehydrogenase medium chain
ACADS	acyl-CoA dehydrogenase short chain
ACADSB	acyl-CoA dehydrogenase short/branched chain
ACADVL	acyl-CoA dehydrogenase very long chain
ACAT1	acetyl-CoA acetyltransferase 1
ACAT2	acetyl-CoA acetyltransferase 2
ACBD3	acyl-CoA binding domain containing 3
ACBD6	acyl-CoA binding domain containing 6
ACIN1	apoptotic chromatin condensation inducer 1
ACLY	ATP citrate lyase
ACO1	aconitase 1
ACO2	aconitase 2
ACOT13	acyl-CoA thioesterase 13
ACOT7	acyl-CoA thioesterase 7
ACOT8	acyl-CoA thioesterase 8
ACOT9	acyl-CoA thioesterase 9
ACOX1	acyl-CoA oxidase 1
ACP1	acid phosphatase 1
ACSF2	acyl-CoA synthetase family member 2
ACSL1	acyl-CoA synthetase long chain family member 1
ACSL3	acyl-CoA synthetase long chain family member 3
ACSL4	acyl-CoA synthetase long chain family member 4
ACSL5	acyl-CoA synthetase long chain family member 5
ACSS2	acyl-CoA synthetase short chain family member 2
ACTBL2	actin beta like 2
ACTL6A	actin like 6A
ACTN1	actinin alpha 1
ACTN4	actinin alpha 4
ACTR10	actin related protein 10
ACTR1A	actin related protein 1A
ACTR1B	actin related protein 1B
ACTR2	actin related protein 2
ACTR3	actin related protein 3
ACY1	aminoacylase 1
ADAM10	ADAM metallopeptidase domain 10
ADAM15	ADAM metallopeptidase domain 15
ADAM17	ADAM metallopeptidase domain 17
ADAM9	ADAM metallopeptidase domain 9
ADD1	adducin 1
ADD3	adducin 3
ADH5	alcohol dehydrogenase 5 (class III), chi polypeptide
ADIRF	adipogenesis regulatory factor
ADK	adenosine kinase
ADO	2-aminoethanethiol dioxygenase
ADPGK	ADP dependent glucokinase
ADPRHL2	ADP-ribosylserine hydrolase
ADRM1	ADRM1 26S proteasome ubiquitin receptor
ADSL	adenylosuccinate lyase
ADSS	adenylosuccinate synthase 2
AFAP1	actin filament associated protein 1
AFAP1L2	actin filament associated protein 1 like 2
AFDN	afadin, adherens junction formation factor
AFG3L2	AFG3 like matrix AAA peptidase subunit 2
AFM	afamin
AGAP3	ArfGAP with GTPase domain, ankyrin repeat and PH domain 3
AGFG1	ArfGAP with FG repeats 1
AGK	acylglycerol kinase
AGPS	alkylglycerone phosphate synthase
AGRN	agrin
AGTPBP1	ATP/GTP binding carboxypeptidase 1
AHCY	adenosylhomocysteinase
AHCYL1	adenosylhomocysteinase like 1
AHCYL2	adenosylhomocysteinase like 2
AHNAK	AHNAK nucleoprotein
AHNAK2	AHNAK nucleoprotein 2
AHSA1	activator of HSP90 ATPase activity 1
AHSG	alpha 2-HS glycoprotein
AIDA	axin interactor, dorsalization associated
AIFM1	apoptosis inducing factor mitochondria associated 1
AIFM2	apoptosis inducing factor mitochondria associated 2
AIMP1	aminoacyl tRNA synthetase complex interacting multifunctional protein 1
AIMP2	aminoacyl tRNA synthetase complex interacting multifunctional protein 2
AIP	aryl hydrocarbon receptor interacting protein
AJUBA	ajuba LIM protein
AK1	adenylate kinase 1
AK2	adenylate kinase 2
AK3	adenylate kinase 3
AK4	adenylate kinase 4
AKAP13	A-kinase anchoring protein 13
AKAP2	A-kinase anchoring protein 2
AKR1A1	aldo-keto reductase family 1 member A1
AKR1B1	aldo-keto reductase family 1 member B
AKR1C3	aldo-keto reductase family 1 member C3
AKR7A2	aldo-keto reductase family 7 member A2
AKT1	AKT serine/threonine kinase 1
AKT1S1	AKT1 substrate 1
ALAD	aminolevulinate dehydratase
ALB	albumin
ALCAM	activated leukocyte cell adhesion molecule
ALDH16A1	aldehyde dehydrogenase 16 family member A1
ALDH18A1	aldehyde dehydrogenase 18 family member A1
ALDH1B1	aldehyde dehydrogenase 1 family member B1
ALDH2	aldehyde dehydrogenase 2 family member
ALDH3A2	aldehyde dehydrogenase 3 family member A2
ALDH4A1	aldehyde dehydrogenase 4 family member A1
ALDH5A1	aldehyde dehydrogenase 5 family member A1
ALDH6A1	aldehyde dehydrogenase 6 family member A1
ALDH7A1	aldehyde dehydrogenase 7 family member A1
ALDH9A1	aldehyde dehydrogenase 9 family member A1
ALDOA	aldolase, fructose-bisphosphate A
ALDOC	aldolase, fructose-bisphosphate C
ALG2	ALG2 alpha-1,3/1,6-mannosyltransferase
ALG5	ALG5 dolichyl-phosphate beta-glucosyltransferase
ALYREF	Aly/REF export factor
AMBP	alpha-1-microglobulin/bikunin precursor
AMPD2	adenosine monophosphate deaminase 2
AMPD3	adenosine monophosphate deaminase 3
ANAPC7	anaphase promoting complex subunit 7
ANKFY1	ankyrin repeat and FYVE domain containing 1
ANKHD1	ankyrin repeat and KH domain containing 1
ANKLE2	ankyrin repeat and LEM domain containing 2
ANKRD17	ankyrin repeat domain 17
ANKRD28	ankyrin repeat domain 28
ANKZF1	ankyrin repeat and zinc finger peptidyl tRNA hydrolase 1
ANLN	anillin, actin binding protein
ANO10	anoctamin 10
ANO6	anoctamin 6
ANP32A	acidic nuclear phosphoprotein 32 family member A
ANP32B	acidic nuclear phosphoprotein 32 family member B
ANP32E	acidic nuclear phosphoprotein 32 family member E
ANXA1	annexin A1
ANXA11	annexin A11
ANXA2	annexin A2
ANXA3	annexin A3
ANXA4	annexin A4
ANXA5	annexin A5
ANXA6	annexin A6
ANXA7	annexin A7
AP1B1	adaptor related protein complex 1 subunit beta 1
AP1G1	adaptor related protein complex 1 subunit gamma 1
AP1G2	adaptor related protein complex 1 subunit gamma 2
AP1M1	adaptor related protein complex 1 subunit mu 1
AP1S1	adaptor related protein complex 1 subunit sigma 1
AP1S2	adaptor related protein complex 1 subunit sigma 2
AP2A1	adaptor related protein complex 2 subunit alpha 1
AP2A2	adaptor related protein complex 2 subunit alpha 2
AP2B1	adaptor related protein complex 2 subunit beta 1
AP2M1	adaptor related protein complex 2 subunit mu 1
AP2S1	adaptor related protein complex 2 subunit sigma 1
AP3B1	adaptor related protein complex 3 subunit beta 1
AP3D1	adaptor related protein complex 3 subunit delta 1
AP3M1	adaptor related protein complex 3 subunit mu 1
AP3S1	adaptor related protein complex 3 subunit sigma 1
AP4S1	adaptor related protein complex 4 subunit sigma 1
APBB2	amyloid beta precursor protein binding family B member 2
APEH	acylaminoacyl-peptide hydrolase
APEX1	apurinic/apyrimidinic endodeoxyribonuclease 1
API5	apoptosis inhibitor 5
APLP2	amyloid beta precursor like protein 2
APMAP	adipocyte plasma membrane associated protein
APOA1	apolipoprotein A1
APOA4	apolipoprotein A4
APOB	apolipoprotein B
APOC2	apolipoprotein C2
APOC3	apolipoprotein C3
APOE	apolipoprotein E
APOH	apolipoprotein H
APOL2	apolipoprotein L2
APOO	apolipoprotein O
APP	amyloid beta precursor protein
APPL1	adaptor protein, phosphotyrosine interacting with PH domain and leucine zipper 1
APRT	adenine phosphoribosyltransferase
ARAF	A-Raf proto-oncogene, serine/threonine kinase
ARAP1	ArfGAP with RhoGAP domain, ankyrin repeat and PH domain 1
ARCN1	archain 1
ARF4	ADP ribosylation factor 4
ARF5	ADP ribosylation factor 5
ARF6	ADP ribosylation factor 6
ARFGAP1	ADP ribosylation factor GTPase activating protein 1
ARFGAP3	ADP ribosylation factor GTPase activating protein 3
ARFGEF2	ADP ribosylation factor guanine nucleotide exchange factor 2
ARFIP1	ADP ribosylation factor interacting protein 1
ARHGAP1	Rho GTPase activating protein 1
ARHGAP17	Rho GTPase activating protein 17
ARHGAP18	Rho GTPase activating protein 18
ARHGAP21	Rho GTPase activating protein 21
ARHGAP29	Rho GTPase activating protein 29
ARHGAP35	Rho GTPase activating protein 35
ARHGAP45	Rho GTPase activating protein 45
ARHGDIA	Rho GDP dissociation inhibitor alpha
ARHGDIB	Rho GDP dissociation inhibitor beta
ARHGEF1	Rho guanine nucleotide exchange factor 1
ARHGEF12	Rho guanine nucleotide exchange factor 12
ARHGEF2	Rho/Rac guanine nucleotide exchange factor 2
ARHGEF28	Rho guanine nucleotide exchange factor 28
ARHGEF7	Rho guanine nucleotide exchange factor 7
ARL1	ADP ribosylation factor like GTPase 1
ARL2	ADP ribosylation factor like GTPase 2
ARL3	ADP ribosylation factor like GTPase 3
ARL6IP1	ADP ribosylation factor like GTPase 6 interacting protein 1
ARL6IP4	ADP ribosylation factor like GTPase 6 interacting protein 4
ARL6IP5	ADP ribosylation factor like GTPase 6 interacting protein 5
ARMC1	armadillo repeat containing 1
ARMC6	armadillo repeat containing 6
ARMC9	armadillo repeat containing 9
ARMCX3	armadillo repeat containing X-linked 3
ARPC1A	actin related protein 2/3 complex subunit 1A
ARPC1B	actin related protein 2/3 complex subunit 1B
ARPC2	actin related protein 2/3 complex subunit 2
ARPC3	actin related protein 2/3 complex subunit 3
ARPC4	actin related protein 2/3 complex subunit 4
ARPC5	actin related protein 2/3 complex subunit 5
ARPC5L	actin related protein 2/3 complex subunit 5 like
ASAH1	N-acylsphingosine amidohydrolase 1
ASAP1	ArfGAP with SH3 domain, ankyrin repeat and PH domain 1
ASAP2	ArfGAP with SH3 domain, ankyrin repeat and PH domain 2
ASMTL	acetylserotonin O-methyltransferase like
ASNA1	guided entry of tail-anchored proteins factor 3, ATPase
ASNS	asparagine synthetase (glutamine-hydrolyzing)
ASPH	aspartate beta-hydroxylase
ASPSCR1	ASPSCR1 tether for SLC2A4, UBX domain containing
ASS1	argininosuccinate synthase 1
ATAD1	ATPase family AAA domain containing 1
ATAD3A	ATPase family AAA domain containing 3A
ATAD3B	ATPase family AAA domain containing 3B
ATG16L1	autophagy related 16 like 1
ATG2A	autophagy related 2A
ATG3	autophagy related 3
ATG5	autophagy related 5
ATG7	autophagy related 7
ATIC	5-aminoimidazole-4-carboxamide ribonucleotide formyltransferase/IMP cyclohydrolase
ATL2	atlastin GTPase 2
ATL3	atlastin GTPase 3
ATOX1	antioxidant 1 copper chaperone
ATP11C	ATPase phospholipid transporting 11C
ATP13A1	ATPase 13A1
ATP1A1	ATPase Na+/K+ transporting subunit alpha 1
ATP1A2	ATPase Na+/K+ transporting subunit alpha 2
ATP1A3	ATPase Na+/K+ transporting subunit alpha 3
ATP1B1	ATPase Na+/K+ transporting subunit beta 1
ATP1B3	ATPase Na+/K+ transporting subunit beta 3
ATP2A2	ATPase sarcoplasmic/endoplasmic reticulum Ca2+ transporting 2
ATP2B1	ATPase plasma membrane Ca2+ transporting 1
ATP2B4	ATPase plasma membrane Ca2+ transporting 4
ATP2C1	ATPase secretory pathway Ca2+ transporting 1
ATP5F1	ATP synthase peripheral stalk-membrane subunit b
ATP5F1A	ATP synthase F1 subunit alpha
ATP5F1B	ATP synthase F1 subunit beta
ATP5F1C	ATP synthase F1 subunit gamma
ATP5F1D	ATP synthase F1 subunit delta
ATP5H	ATP synthase peripheral stalk subunit d
ATP5I	ATP synthase membrane subunit e
ATP5J	ATP synthase peripheral stalk subunit F6
ATP5J2	ATP synthase membrane subunit f
ATP5L	ATP synthase membrane subunit g
ATP5O	ATP synthase peripheral stalk subunit OSCP
ATP5S	distal membrane arm assembly component 2 like
ATP6AP1	ATPase H+ transporting accessory protein 1
ATP6V0A1	ATPase H+ transporting V0 subunit a1
ATP6V0A4	ATPase H+ transporting V0 subunit a4
ATP6V0D1	ATPase H+ transporting V0 subunit d1
ATP6V1A	ATPase H+ transporting V1 subunit A
ATP6V1B2	ATPase H+ transporting V1 subunit B2
ATP6V1C1	ATPase H+ transporting V1 subunit C1
ATP6V1E1	ATPase H+ transporting V1 subunit E1
ATP6V1G1	ATPase H+ transporting V1 subunit G1
ATP6V1H	ATPase H+ transporting V1 subunit H
ATPIF1	ATP synthase inhibitory factor subunit 1
ATRN	attractin
ATXN10	ataxin 10
ATXN2L	ataxin 2 like
AUP1	AUP1 lipid droplet regulating VLDL assembly factor
AURKA	aurora kinase A
AURKAIP1	aurora kinase A interacting protein 1
AURKB	aurora kinase B
AXL	AXL receptor tyrosine kinase
B2M	beta-2-microglobulin
B3GAT3	beta-1,3-glucuronyltransferase 3
B4GAT1	beta-1,4-glucuronyltransferase 1
BABAM1	BRISC and BRCA1 A complex member 1
BABAM2	BRISC and BRCA1 A complex member 2
BAD	BCL2 associated agonist of cell death
BAG2	BAG cochaperone 2
BAG3	BAG cochaperone 3
BAG6	BAG cochaperone 6
BAIAP2	BAR/IMD domain containing adaptor protein 2
BAIAP2L1	BAR/IMD domain containing adaptor protein 2 like 1
BANF1	BAF nuclear assembly factor 1
BASP1	brain abundant membrane attached signal protein 1
BAX	BCL2 associated X, apoptosis regulator
BBOX1	gamma-butyrobetaine hydroxylase 1
BCAM	basal cell adhesion molecule (Lutheran blood group)
BCAP31	B cell receptor associated protein 31
BCAR1	BCAR1 scaffold protein, Cas family member
BCAT1	branched chain amino acid transaminase 1
BCAT2	branched chain amino acid transaminase 2
BCCIP	BRCA2 and CDKN1A interacting protein
BCKDHA	branched chain keto acid dehydrogenase E1 subunit alpha
BCKDHB	branched chain keto acid dehydrogenase E1 subunit beta
BCL10	BCL10 immune signaling adaptor
BCL2L1	BCL2 like 1
BCLAF1	BCL2 associated transcription factor 1
BCR	BCR activator of RhoGEF and GTPase
BDH1	3-hydroxybutyrate dehydrogenase 1
BECN1	beclin 1
BICD2	BICD cargo adaptor 2
BID	BH3 interacting domain death agonist
BIN1	bridging integrator 1
BIN3	bridging integrator 3
BLMH	bleomycin hydrolase
BLOC1S2	biogenesis of lysosomal organelles complex 1 subunit 2
BLVRA	biliverdin reductase A
BLVRB	biliverdin reductase B
BMP2K	BMP2 inducible kinase
BOLA2	bolA family member 2
BOP1	BOP1 ribosomal biogenesis factor
BPHL	biphenyl hydrolase like
BPNT1	3'(2'), 5'-bisphosphate nucleotidase 1
BRCC3	BRCA1/BRCA2-containing complex subunit 3
BRI3	brain protein I3
BRK1	BRICK1 subunit of SCAR/WAVE actin nucleating complex
BROX	BRO1 domain and CAAX motif containing
BSG	basigin (Ok blood group)
BST2	bone marrow stromal cell antigen 2
BTF3	basic transcription factor 3
BTF3L4	basic transcription factor 3 like 4
BTN2A1	butyrophilin subfamily 2 member A1
BUB3	BUB3 mitotic checkpoint protein
BYSL	bystin like
BZW1	basic leucine zipper and W2 domains 1
BZW2	basic leucine zipper and W2 domains 2
C11orf54	chromosome 11 open reading frame 54
C11orf68	chromosome 11 open reading frame 68
C12orf10	MYG1 exonuclease
C12orf57	chromosome 12 open reading frame 57
C19orf54	actin maturation protease
C1orf123	CXXC motif containing zinc binding protein
C1QBP	complement C1q binding protein
C20orf27	adipose secreted signaling protein
C21orf33	glutamine amidotransferase class 1 domain containing 3
C3	complement C3
C4A	complement C4A (Chido/Rodgers blood group)
C4BPA	complement component 4 binding protein alpha
C6orf120	chromosome 6 open reading frame 120
C7	complement C7
C8orf33	chromosome 8 open reading frame 33
C8orf82	chromosome 8 open reading frame 82
C9	complement C9
CA9	carbonic anhydrase 9
CACNA2D1	calcium voltage-gated channel auxiliary subunit alpha2delta 1
CACYBP	calcyclin binding protein
CAD	carbamoyl-phosphate synthetase 2, aspartate transcarbamylase, and dihydroorotase
CALB2	calbindin 2
CALCOCO2	calcium binding and coiled-coil domain 2
CALD1	caldesmon 1
CALR	calreticulin
CALU	calumenin
CAMK2D	calcium/calmodulin dependent protein kinase II delta
CAMK2G	calcium/calmodulin dependent protein kinase II gamma
CAMSAP2	calmodulin regulated spectrin associated protein family member 2
CAND1	cullin associated and neddylation dissociated 1
CANX	calnexin
CAP1	cyclase associated actin cytoskeleton regulatory protein 1
CAP2	cyclase associated actin cytoskeleton regulatory protein 2
CAPG	capping actin protein, gelsolin like
CAPN1	calpain 1
CAPN2	calpain 2
CAPNS1	calpain small subunit 1
CAPRIN1	cell cycle associated protein 1
CAPZA1	capping actin protein of muscle Z-line subunit alpha 1
CAPZA2	capping actin protein of muscle Z-line subunit alpha 2
CAPZB	capping actin protein of muscle Z-line subunit beta
CARD19	caspase recruitment domain family member 19
CARHSP1	calcium regulated heat stable protein 1
CARM1	coactivator associated arginine methyltransferase 1
CARMIL1	capping protein regulator and myosin 1 linker 1
CARS	cysteinyl-tRNA synthetase 1
CASK	calcium/calmodulin dependent serine protein kinase
CASP3	caspase 3
CASP4	caspase 4
CASP7	caspase 7
CASP8	caspase 8
CAST	calpastatin
CAT	catalase
CAV1	caveolin 1
CAVIN1	caveolae associated protein 1
CAVIN2	caveolae associated protein 2
CAVIN3	caveolae associated protein 3
CBFB	core-binding factor subunit beta
CBL	Cbl proto-oncogene
CBR1	carbonyl reductase 1
CBR3	carbonyl reductase 3
CBX3	chromobox 3
CC2D1A	coiled-coil and C2 domain containing 1A
CCAR1	cell division cycle and apoptosis regulator 1
CCDC124	coiled-coil domain containing 124
CCDC22	coiled-coil domain containing 22
CCDC47	coiled-coil domain containing 47
CCDC50	coiled-coil domain containing 50
CCDC58	mitochondrial matrix import factor 23
CCDC6	coiled-coil domain containing 6
CCDC85C	coiled-coil domain containing 85C
CCDC88A	coiled-coil domain containing 88A
CCDC93	coiled-coil domain containing 93
CCNB1	cyclin B1
CCNDBP1	cyclin D1 binding protein 1
CCNY	cyclin Y
CCNYL1	cyclin Y like 1
CCS	copper chaperone for superoxide dismutase
CCT2	chaperonin containing TCP1 subunit 2
CCT3	chaperonin containing TCP1 subunit 3
CCT4	chaperonin containing TCP1 subunit 4
CCT5	chaperonin containing TCP1 subunit 5
CCT6A	chaperonin containing TCP1 subunit 6A
CCT6B	chaperonin containing TCP1 subunit 6B
CCT7	chaperonin containing TCP1 subunit 7
CCT8	chaperonin containing TCP1 subunit 8
CD151	CD151 molecule (Raph blood group)
CD276	CD276 molecule
CD2AP	CD2 associated protein
CD40	CD40 molecule
CD44	CD44 molecule (IN blood group)
CD46	CD46 molecule
CD47	CD47 molecule
CD55	CD55 molecule (Cromer blood group)
CD58	CD58 molecule
CD59	CD59 molecule (CD59 blood group)
CD74	CD74 molecule
CD81	CD81 molecule
CD82	CD82 molecule
CD9	CD9 molecule
CD97	adhesion G protein-coupled receptor E5
CD99	CD99 molecule (Xg blood group)
CD99L2	CD99 molecule like 2
CDA	cytidine deaminase
CDC123	cell division cycle 123
CDC16	cell division cycle 16
CDC20	cell division cycle 20
CDC23	cell division cycle 23
CDC37	cell division cycle 37, HSP90 cochaperone
CDC42	cell division cycle 42
CDC42BPB	CDC42 binding protein kinase beta
CDC42EP4	CDC42 effector protein 4
CDCA8	cell division cycle associated 8
CDCP1	CUB domain containing protein 1
CDK1	cyclin dependent kinase 1
CDK2	cyclin dependent kinase 2
CDK5	cyclin dependent kinase 5
CDR2L	cerebellar degeneration related protein 2 like
CDV3	CDV3 homolog
CELF1	CUGBP Elav-like family member 1
CEP170	centrosomal protein 170
CEP170B	centrosomal protein 170B
CEP41	centrosomal protein 41
CEP55	centrosomal protein 55
CEPT1	choline/ethanolamine phosphotransferase 1
CERS2	ceramide synthase 2
CFAP100	cilia and flagella associated protein 100
CFB	complement factor B
CFI	complement factor I
CFL1	cofilin 1
CFL2	cofilin 2
CGAS	cyclic GMP-AMP synthase
CHCHD1	coiled-coil-helix-coiled-coil-helix domain containing 1
CHCHD2	coiled-coil-helix-coiled-coil-helix domain containing 2
CHCHD3	coiled-coil-helix-coiled-coil-helix domain containing 3
CHCHD4	coiled-coil-helix-coiled-coil-helix domain containing 4
CHID1	chitinase domain containing 1
CHMP1A	charged multivesicular body protein 1A
CHMP1B	charged multivesicular body protein 1B
CHMP2A	charged multivesicular body protein 2A
CHMP2B	charged multivesicular body protein 2B
CHMP3	charged multivesicular body protein 3
CHMP4A	charged multivesicular body protein 4A
CHMP4B	charged multivesicular body protein 4B
CHMP5	charged multivesicular body protein 5
CHMP6	charged multivesicular body protein 6
CHORDC1	cysteine and histidine rich domain containing 1
CHP1	calcineurin like EF-hand protein 1
CIAO1	cytosolic iron-sulfur assembly component 1
CIAPIN1	cytokine induced apoptosis inhibitor 1
CISD1	CDGSH iron sulfur domain 1
CISD2	CDGSH iron sulfur domain 2
CIT	citron rho-interacting serine/threonine kinase
CKAP4	cytoskeleton associated protein 4
CKAP5	cytoskeleton associated protein 5
CKB	creatine kinase B
CLASP1	cytoplasmic linker associated protein 1
CLASP2	cytoplasmic linker associated protein 2
CLEC11A	C-type lectin domain containing 11A
CLEC16A	C-type lectin domain containing 16A
CLEC3B	C-type lectin domain family 3 member B
CLGN	calmegin
CLIC1	chloride intracellular channel 1
CLIC2	chloride intracellular channel 2
CLIC3	chloride intracellular channel 3
CLIC4	chloride intracellular channel 4
CLIC6	chloride intracellular channel 6
CLINT1	clathrin interactor 1
CLIP1	CAP-Gly domain containing linker protein 1
CLNS1A	chloride nucleotide-sensitive channel 1A
CLPB	ClpB family mitochondrial disaggregase
CLPP	caseinolytic mitochondrial matrix peptidase proteolytic subunit
CLPTM1	CLPTM1 regulator of GABA type A receptor forward trafficking
CLPTM1L	CLPTM1 like
CLPX	caseinolytic mitochondrial matrix peptidase chaperone subunit X
CLTA	clathrin light chain A
CLTB	clathrin light chain B
CLTC	clathrin heavy chain
CLUH	clustered mitochondria homolog
CMAS	cytidine monophosphate N-acetylneuraminic acid synthetase
CMBL	carboxymethylenebutenolidase homolog
CMC2	C-X9-C motif containing 2
CMPK1	cytidine/uridine monophosphate kinase 1
CNBP	CCHC-type zinc finger nucleic acid binding protein
CNDP2	carnosine dipeptidase 2
CNN2	calponin 2
CNN3	calponin 3
CNNM4	cyclin and CBS domain divalent metal cation transport mediator 4
CNOT1	CCR4-NOT transcription complex subunit 1
CNOT9	CCR4-NOT transcription complex subunit 9
CNP	2',3'-cyclic nucleotide 3' phosphodiesterase
CNPY2	canopy FGF signaling regulator 2
CNPY3	canopy FGF signaling regulator 3
CNPY4	canopy FGF signaling regulator 4
CNTNAP1	contactin associated protein 1
COA3	cytochrome c oxidase assembly factor 3
COA6	cytochrome c oxidase assembly factor 6
COASY	Coenzyme A synthase
COL12A1	collagen type XII alpha 1 chain
COL18A1	collagen type XVIII alpha 1 chain
COL1A1	collagen type I alpha 1 chain
COL1A2	collagen type I alpha 2 chain
COL3A1	collagen type III alpha 1 chain
COL4A2	collagen type IV alpha 2 chain
COL4A3BP	ceramide transporter 1
COL6A1	collagen type VI alpha 1 chain
COLGALT1	collagen beta(1-O)galactosyltransferase 1
COMMD3	COMM domain containing 3
COMMD5	COMM domain containing 5
COMMD8	COMM domain containing 8
COMT	catechol-O-methyltransferase
COPA	COPI coat complex subunit alpha
COPB1	COPI coat complex subunit beta 1
COPB2	COPI coat complex subunit beta 2
COPE	COPI coat complex subunit epsilon
COPG1	COPI coat complex subunit gamma 1
COPG2	COPI coat complex subunit gamma 2
COPS2	COP9 signalosome subunit 2
COPS3	COP9 signalosome subunit 3
COPS4	COP9 signalosome subunit 4
COPS5	COP9 signalosome subunit 5
COPS6	COP9 signalosome subunit 6
COPS7B	COP9 signalosome subunit 7B
COPS8	COP9 signalosome subunit 8
COPZ1	COPI coat complex subunit zeta 1
CORO1A	coronin 1A
CORO1B	coronin 1B
CORO1C	coronin 1C
CORO7	coronin 7
COTL1	coactosin like F-actin binding protein 1
COX17	cytochrome c oxidase copper chaperone COX17
COX20	cytochrome c oxidase assembly factor COX20
COX4I1	cytochrome c oxidase subunit 4I1
COX5A	cytochrome c oxidase subunit 5A
COX5B	cytochrome c oxidase subunit 5B
COX6B1	cytochrome c oxidase subunit 6B1
COX6C	cytochrome c oxidase subunit 6C
COX7A2	cytochrome c oxidase subunit 7A2
COX7C	cytochrome c oxidase subunit 7C
CPD	carboxypeptidase D
CPNE1	copine 1
CPNE3	copine 3
CPOX	coproporphyrinogen oxidase
CPSF2	cleavage and polyadenylation specific factor 2
CPSF3	cleavage and polyadenylation specific factor 3
CPT1A	carnitine palmitoyltransferase 1A
CPT2	carnitine palmitoyltransferase 2
CRAT	carnitine O-acetyltransferase
CREG1	cellular repressor of E1A stimulated genes 1
CRELD1	cysteine rich with EGF like domains 1
CRELD2	cysteine rich with EGF like domains 2
CRIP2	cysteine rich protein 2
CRK	CRK proto-oncogene, adaptor protein
CRKL	CRK like proto-oncogene, adaptor protein
CRLF3	cytokine receptor like factor 3
CRTAP	cartilage associated protein
CRYZ	crystallin zeta
CS	citrate synthase
CSDE1	cold shock domain containing E1
CSE1L	chromosome segregation 1 like
CSF2RA	colony stimulating factor 2 receptor subunit alpha
CSK	C-terminal Src kinase
CSNK1A1	casein kinase 1 alpha 1
CSNK1E	casein kinase 1 epsilon
CSNK2A1	casein kinase 2 alpha 1
CSNK2A2	casein kinase 2 alpha 2
CSNK2B	casein kinase 2 beta
CSRP1	cysteine and glycine rich protein 1
CSRP2	cysteine and glycine rich protein 2
CST3	cystatin C
CST6	cystatin E/M
CSTB	cystatin B
CSTF1	cleavage stimulation factor subunit 1
CSTF2	cleavage stimulation factor subunit 2
CTGF	cellular communication network factor 2
CTNNA1	catenin alpha 1
CTNNA2	catenin alpha 2
CTNNB1	catenin beta 1
CTNND1	catenin delta 1
CTPS1	CTP synthase 1
CTPS2	CTP synthase 2
CTSA	cathepsin A
CTSB	cathepsin B
CTSC	cathepsin C
CTSD	cathepsin D
CTSS	cathepsin S
CTSZ	cathepsin Z
CTTN	cortactin
CTU1	cytosolic thiouridylase subunit 1
CTU2	cytosolic thiouridylase subunit 2
CUL2	cullin 2
CUL4B	cullin 4B
CUL5	cullin 5
CUTA	cutA divalent cation tolerance homolog
CXADR	CXADR Ig-like cell adhesion molecule
CYB5A	cytochrome b5 type A
CYB5B	cytochrome b5 type B
CYB5R1	cytochrome b5 reductase 1
CYB5R3	cytochrome b5 reductase 3
CYC1	cytochrome c1
CYCS	cytochrome c, somatic
CYFIP1	cytoplasmic FMR1 interacting protein 1
CYP51A1	cytochrome P450 family 51 subfamily A member 1
CYR61	cellular communication network factor 1
DAG1	dystroglycan 1
DAP3	death associated protein 3
DAPK3	death associated protein kinase 3
DARS	aspartyl-tRNA synthetase 1
DARS2	aspartyl-tRNA synthetase 2, mitochondrial
DAZAP1	DAZ associated protein 1
DBN1	drebrin 1
DBNL	drebrin like
DBT	dihydrolipoamide branched chain transacylase E2
DCAF7	DDB1 and CUL4 associated factor 7
DCAF8	DDB1 and CUL4 associated factor 8
DCBLD2	discoidin, CUB and LCCL domain containing 2
DCD	dermcidin
DCK	deoxycytidine kinase
DCP1A	decapping mRNA 1A
DCTD	dCMP deaminase
DCTN1	dynactin subunit 1
DCTN2	dynactin subunit 2
DCTN3	dynactin subunit 3
DCTN4	dynactin subunit 4
DCTN5	dynactin subunit 5
DCTPP1	dCTP pyrophosphatase 1
DCXR	dicarbonyl and L-xylulose reductase
DDAH1	dimethylarginine dimethylaminohydrolase 1
DDAH2	DDAH family member 2, ADMA-independent
DDB1	damage specific DNA binding protein 1
DDI2	DNA damage inducible 1 homolog 2
DDOST	dolichyl-diphosphooligosaccharide--protein glycosyltransferase non-catalytic subunit
DDRGK1	DDRGK domain containing 1
DDT	D-dopachrome tautomerase
DDX1	DEAD-box helicase 1
DDX17	DEAD-box helicase 17
DDX20	DEAD-box helicase 20
DDX21	DExD-box helicase 21
DDX39A	DExD-box helicase 39A
DDX39B	DExD-box helicase 39B
DDX3X	DEAD-box helicase 3 X-linked
DDX46	DEAD-box helicase 46
DDX5	DEAD-box helicase 5
DDX58	RNA sensor RIG-I
DDX6	DEAD-box helicase 6
DDX60	DExD/H-box helicase 60
DECR1	2,4-dienoyl-CoA reductase 1
DECR2	2,4-dienoyl-CoA reductase 2
DEGS1	delta 4-desaturase, sphingolipid 1
DEK	DEK proto-oncogene
DENR	density regulated re-initiation and release factor
DERA	deoxyribose-phosphate aldolase
DERL1	derlin 1
DGAT1	diacylglycerol O-acyltransferase 1
DGLUCY	D-glutamate cyclase
DHCR7	7-dehydrocholesterol reductase
DHFR	dihydrofolate reductase
DHODH	dihydroorotate dehydrogenase (quinone)
DHPS	deoxyhypusine synthase
DHRS1	dehydrogenase/reductase 1
DHRS11	dehydrogenase/reductase 11
DHRS4	dehydrogenase/reductase 4
DHRS7	dehydrogenase/reductase 7
DHRS7B	dehydrogenase/reductase 7B
DHX15	DEAH-box helicase 15
DHX29	DExH-box helicase 29
DHX30	DExH-box helicase 30
DHX36	DEAH-box helicase 36
DHX9	DExH-box helicase 9
DIABLO	diablo IAP-binding mitochondrial protein
DIAPH1	diaphanous related formin 1
DICER1	dicer 1, ribonuclease III
DIDO1	death inducer-obliterator 1
DIP2B	disco interacting protein 2 homolog B
DIS3	DIS3 homolog, exosome endoribonuclease and 3'-5' exoribonuclease
DKC1	dyskerin pseudouridine synthase 1
DLAT	dihydrolipoamide S-acetyltransferase
DLD	dihydrolipoamide dehydrogenase
DLG1	discs large MAGUK scaffold protein 1
DLGAP5	DLG associated protein 5
DLST	dihydrolipoamide S-succinyltransferase
DMAC2	distal membrane arm assembly component 2
DNAAF5	dynein axonemal assembly factor 5
DNAJA1	DnaJ heat shock protein family (Hsp40) member A1
DNAJA2	DnaJ heat shock protein family (Hsp40) member A2
DNAJA3	DnaJ heat shock protein family (Hsp40) member A3
DNAJB1	DnaJ heat shock protein family (Hsp40) member B1
DNAJB11	DnaJ heat shock protein family (Hsp40) member B11
DNAJB12	DnaJ heat shock protein family (Hsp40) member B12
DNAJB4	DnaJ heat shock protein family (Hsp40) member B4
DNAJC10	DnaJ heat shock protein family (Hsp40) member C10
DNAJC11	DnaJ heat shock protein family (Hsp40) member C11
DNAJC13	DnaJ heat shock protein family (Hsp40) member C13
DNAJC19	DnaJ heat shock protein family (Hsp40) member C19
DNAJC3	DnaJ heat shock protein family (Hsp40) member C3
DNAJC5	DnaJ heat shock protein family (Hsp40) member C5
DNAJC7	DnaJ heat shock protein family (Hsp40) member C7
DNAJC8	DnaJ heat shock protein family (Hsp40) member C8
DNAJC9	DnaJ heat shock protein family (Hsp40) member C9
DNASE2	deoxyribonuclease 2, lysosomal
DNM1	dynamin 1
DNM1L	dynamin 1 like
DNM2	dynamin 2
DNMBP	dynamin binding protein
DNMT1	DNA methyltransferase 1
DNPEP	aspartyl aminopeptidase
DNPH1	2'-deoxynucleoside 5'-phosphate N-hydrolase 1
DOCK7	dedicator of cytokinesis 7
DOCK9	dedicator of cytokinesis 9
DOHH	deoxyhypusine hydroxylase
DPH2	diphthamide biosynthesis 2
DPM1	dolichyl-phosphate mannosyltransferase subunit 1, catalytic
DPM3	dolichyl-phosphate mannosyltransferase subunit 3, regulatory
DPP3	dipeptidyl peptidase 3
DPP9	dipeptidyl peptidase 9
DPY30	dpy-30 histone methyltransferase complex regulatory subunit
DPYD	dihydropyrimidine dehydrogenase
DPYSL2	dihydropyrimidinase like 2
DR1	down-regulator of transcription 1
DRG1	developmentally regulated GTP binding protein 1
DSCR3	VPS26 endosomal protein sorting factor C
DSG2	desmoglein 2
DSP	desmoplakin
DST	dystonin
DSTN	destrin, actin depolymerizing factor
DTD1	D-aminoacyl-tRNA deacylase 1
DTYMK	deoxythymidylate kinase
DUSP12	dual specificity phosphatase 12
DUSP23	dual specificity phosphatase 23
DUSP3	dual specificity phosphatase 3
DUT	deoxyuridine triphosphatase
DYNC1H1	dynein cytoplasmic 1 heavy chain 1
DYNC1I2	dynein cytoplasmic 1 intermediate chain 2
DYNC1LI1	dynein cytoplasmic 1 light intermediate chain 1
DYNC1LI2	dynein cytoplasmic 1 light intermediate chain 2
DYNLL1	dynein light chain LC8-type 1
DYNLRB1	dynein light chain roadblock-type 1
DYNLT1	dynein light chain Tctex-type 1
DYNLT3	dynein light chain Tctex-type 3
DYSF	dysferlin
ECE1	endothelin converting enzyme 1
ECH1	enoyl-CoA hydratase 1
ECHDC1	ethylmalonyl-CoA decarboxylase 1
ECHS1	enoyl-CoA hydratase, short chain 1
ECI1	enoyl-CoA delta isomerase 1
ECI2	enoyl-CoA delta isomerase 2
ECM1	extracellular matrix protein 1
ECPAS	Ecm29 proteasome adaptor and scaffold
ECSIT	ECSIT signaling integrator
EDC3	enhancer of mRNA decapping 3
EDC4	enhancer of mRNA decapping 4
EDF1	endothelial differentiation related factor 1
EDIL3	EGF like repeats and discoidin domains 3
EEA1	early endosome antigen 1
EEF1A1	eukaryotic translation elongation factor 1 alpha 1
EEF1A2	eukaryotic translation elongation factor 1 alpha 2
EEF1B2	eukaryotic translation elongation factor 1 beta 2
EEF1D	eukaryotic translation elongation factor 1 delta
EEF1E1	eukaryotic translation elongation factor 1 epsilon 1
EEF1G	eukaryotic translation elongation factor 1 gamma
EEF2	eukaryotic translation elongation factor 2
EEFSEC	eukaryotic elongation factor, selenocysteine-tRNA specific
EFEMP1	EGF containing fibulin extracellular matrix protein 1
EFHD2	EF-hand domain family member D2
EFL1	elongation factor like GTPase 1
EFR3A	EFR3 homolog A
EFTUD2	elongation factor Tu GTP binding domain containing 2
EGFR	epidermal growth factor receptor
EHBP1	EH domain binding protein 1
EHBP1L1	EH domain binding protein 1 like 1
EHD1	EH domain containing 1
EHD2	EH domain containing 2
EHD4	EH domain containing 4
EIF1AD	eukaryotic translation initiation factor 1A domain containing
EIF2A	eukaryotic translation initiation factor 2A
EIF2AK2	eukaryotic translation initiation factor 2 alpha kinase 2
EIF2B1	eukaryotic translation initiation factor 2B subunit alpha
EIF2B2	eukaryotic translation initiation factor 2B subunit beta
EIF2B3	eukaryotic translation initiation factor 2B subunit gamma
EIF2B4	eukaryotic translation initiation factor 2B subunit delta
EIF2B5	eukaryotic translation initiation factor 2B subunit epsilon
EIF2D	eukaryotic translation initiation factor 2D
EIF2S1	eukaryotic translation initiation factor 2 subunit alpha
EIF2S2	eukaryotic translation initiation factor 2 subunit beta
EIF2S3	eukaryotic translation initiation factor 2 subunit gamma
EIF3A	eukaryotic translation initiation factor 3 subunit A
EIF3B	eukaryotic translation initiation factor 3 subunit B
EIF3C	eukaryotic translation initiation factor 3 subunit C
EIF3D	eukaryotic translation initiation factor 3 subunit D
EIF3E	eukaryotic translation initiation factor 3 subunit E
EIF3F	eukaryotic translation initiation factor 3 subunit F
EIF3G	eukaryotic translation initiation factor 3 subunit G
EIF3H	eukaryotic translation initiation factor 3 subunit H
EIF3I	eukaryotic translation initiation factor 3 subunit I
EIF3J	eukaryotic translation initiation factor 3 subunit J
EIF3K	eukaryotic translation initiation factor 3 subunit K
EIF3L	eukaryotic translation initiation factor 3 subunit L
EIF3M	eukaryotic translation initiation factor 3 subunit M
EIF4A1	eukaryotic translation initiation factor 4A1
EIF4A2	eukaryotic translation initiation factor 4A2
EIF4A3	eukaryotic translation initiation factor 4A3
EIF4B	eukaryotic translation initiation factor 4B
EIF4E	eukaryotic translation initiation factor 4E
EIF4EBP1	eukaryotic translation initiation factor 4E binding protein 1
EIF4G1	eukaryotic translation initiation factor 4 gamma 1
EIF4G2	eukaryotic translation initiation factor 4 gamma 2
EIF4G3	eukaryotic translation initiation factor 4 gamma 3
EIF4H	eukaryotic translation initiation factor 4H
EIF5	eukaryotic translation initiation factor 5
EIF5A	eukaryotic translation initiation factor 5A
EIF5B	eukaryotic translation initiation factor 5B
EIF6	eukaryotic translation initiation factor 6
EIPR1	EARP complex and GARP complex interacting protein 1
ELAC2	elaC ribonuclease Z 2
ELAVL1	ELAV like RNA binding protein 1
ELMO2	engulfment and cell motility 2
ELOB	elongin B
ELOC	elongin C
ELP1	elongator acetyltransferase complex subunit 1
ELP3	elongator acetyltransferase complex subunit 3
EMC1	ER membrane protein complex subunit 1
EMC10	ER membrane protein complex subunit 10
EMC2	ER membrane protein complex subunit 2
EMC3	ER membrane protein complex subunit 3
EMC7	ER membrane protein complex subunit 7
EMC8	ER membrane protein complex subunit 8
EMD	emerin
EML2	EMAP like 2
EML3	EMAP like 3
EML4	EMAP like 4
ENAH	ENAH actin regulator
ENDOD1	endonuclease domain containing 1
ENO1	enolase 1
ENO2	enolase 2
ENOPH1	enolase-phosphatase 1
ENPP1	ectonucleotide pyrophosphatase/phosphodiesterase 1
ENPP4	ectonucleotide pyrophosphatase/phosphodiesterase 4
ENSA	endosulfine alpha
EPB41L2	erythrocyte membrane protein band 4.1 like 2
EPCAM	epithelial cell adhesion molecule
EPDR1	ependymin related 1
EPHA2	EPH receptor A2
EPHB2	EPH receptor B2
EPHB4	EPH receptor B4
EPHX1	epoxide hydrolase 1
EPN1	epsin 1
EPRS	glutamyl-prolyl-tRNA synthetase 1
EPS15	epidermal growth factor receptor pathway substrate 15
EPS15L1	epidermal growth factor receptor pathway substrate 15 like 1
EPS8	EGFR pathway substrate 8, signaling adaptor
EPS8L2	EPS8 signaling adaptor L2
ERAP1	endoplasmic reticulum aminopeptidase 1
ERBB2	erb-b2 receptor tyrosine kinase 2
ERBIN	erbb2 interacting protein
ERC1	ELKS/RAB6-interacting/CAST family member 1
ERGIC1	endoplasmic reticulum-golgi intermediate compartment 1
ERGIC3	ERGIC and golgi 3
ERH	ERH mRNA splicing and mitosis factor
ERLEC1	endoplasmic reticulum lectin 1
ERLIN1	ER lipid raft associated 1
ERLIN2	ER lipid raft associated 2
ERO1A	endoplasmic reticulum oxidoreductase 1 alpha
ERP29	endoplasmic reticulum protein 29
ERP44	endoplasmic reticulum protein 44
ESD	esterase D
ESYT1	extended synaptotagmin 1
ESYT2	extended synaptotagmin 2
ETF1	eukaryotic translation termination factor 1
ETFA	electron transfer flavoprotein subunit alpha
ETFB	electron transfer flavoprotein subunit beta
ETFDH	electron transfer flavoprotein dehydrogenase
ETHE1	ETHE1 persulfide dioxygenase
EVI2B	ecotropic viral integration site 2B
EWSR1	EWS RNA binding protein 1
EXOC1	exocyst complex component 1
EXOC2	exocyst complex component 2
EXOC3	exocyst complex component 3
EXOC3L4	exocyst complex component 3 like 4
EXOC4	exocyst complex component 4
EXOC5	exocyst complex component 5
EXOC6B	exocyst complex component 6B
EXOC7	exocyst complex component 7
EXOC8	exocyst complex component 8
EXOSC1	exosome component 1
EXOSC4	exosome component 4
EXOSC6	exosome component 6
EXOSC9	exosome component 9
EZR	ezrin
F10	coagulation factor X
F11R	F11 receptor
F2	coagulation factor II, thrombin
F3	coagulation factor III, tissue factor
F5	coagulation factor V
F9	coagulation factor IX
FAAH2	fatty acid amide hydrolase 2
FABP5	fatty acid binding protein 5
FADD	Fas associated via death domain
FAF1	Fas associated factor 1
FAH	fumarylacetoacetate hydrolase
FAHD1	fumarylacetoacetate hydrolase domain containing 1
FAM107B	family with sequence similarity 107 member B
FAM114A1	family with sequence similarity 114 member A1
FAM120A	family with sequence similarity 120 member A
FAM129A	niban apoptosis regulator 1
FAM129B	niban apoptosis regulator 2
FAM136A	family with sequence similarity 136 member A
FAM213A	peroxiredoxin like 2A
FAM213B	peroxiredoxin like 2B
FAM234A	family with sequence similarity 234 member A
FAM3C	FAM3 metabolism regulating signaling molecule C
FAM49B	CYFIP related Rac1 interactor B
FAM91A1	family with sequence similarity 91 member A1
FAM96A	cytosolic iron-sulfur assembly component 2A
FAM96B	cytosolic iron-sulfur assembly component 2B
FAM98A	family with sequence similarity 98 member A
FAM98B	family with sequence similarity 98 member B
FARP1	FERM, ARH/RhoGEF and pleckstrin domain protein 1
FARSA	phenylalanyl-tRNA synthetase subunit alpha
FARSB	phenylalanyl-tRNA synthetase subunit beta
FASN	fatty acid synthase
FASTKD5	FAST kinase domains 5
FAU	FAU ubiquitin like and ribosomal protein S30 fusion
FBL	fibrillarin
FBLIM1	filamin binding LIM protein 1
FBLN1	fibulin 1
FBXL18	F-box and leucine rich repeat protein 18
FBXO2	F-box protein 2
FBXO7	F-box protein 7
FCHO2	FCH and mu domain containing endocytic adaptor 2
FCHSD1	FCH and double SH3 domains 1
FDPS	farnesyl diphosphate synthase
FDX1	ferredoxin 1
FDXR	ferredoxin reductase
FECH	ferrochelatase
FEN1	flap structure-specific endonuclease 1
FERMT2	FERM domain containing kindlin 2
FERMT3	FERM domain containing kindlin 3
FGB	fibrinogen beta chain
FGG	fibrinogen gamma chain
FH	fumarate hydratase
FHL1	four and a half LIM domains 1
FHL2	four and a half LIM domains 2
FHL3	four and a half LIM domains 3
FHOD1	formin homology 2 domain containing 1
FKBP15	FKBP prolyl isomerase family member 15
FKBP1A	FKBP prolyl isomerase 1A
FKBP2	FKBP prolyl isomerase 2
FKBP3	FKBP prolyl isomerase 3
FKBP4	FKBP prolyl isomerase 4
FKBP7	FKBP prolyl isomerase 7
FKBP8	FKBP prolyl isomerase 8
FKBP9	FKBP prolyl isomerase 9
FLAD1	flavin adenine dinucleotide synthetase 1
FLII	FLII actin remodeling protein
FLNA	filamin A
FLNB	filamin B
FLNC	filamin C
FLOT1	flotillin 1
FLOT2	flotillin 2
FMNL1	formin like 1
FMR1	fragile X messenger ribonucleoprotein 1
FN1	fibronectin 1
FNDC3B	fibronectin type III domain containing 3B
FNTA	farnesyltransferase, CAAX box, alpha
FRMD6	FERM domain containing 6
FSCN1	fascin actin-bundling protein 1
FSTL1	follistatin like 1
FTH1	ferritin heavy chain 1
FTL	ferritin light chain
FTSJ1	FtsJ RNA 2'-O-methyltransferase 1
FUBP1	far upstream element binding protein 1
FUBP3	far upstream element binding protein 3
FUCA1	alpha-L-fucosidase 1
FUS	FUS RNA binding protein
FXR1	FMR1 autosomal homolog 1
FXR2	FMR1 autosomal homolog 2
FYCO1	FYVE and coiled-coil domain autophagy adaptor 1
G3BP1	G3BP stress granule assembly factor 1
G3BP2	G3BP stress granule assembly factor 2
G6PD	glucose-6-phosphate dehydrogenase
GAA	alpha glucosidase
GADD45GIP1	GADD45G interacting protein 1
GALE	UDP-galactose-4-epimerase
GALK1	galactokinase 1
GALNT2	polypeptide N-acetylgalactosaminyltransferase 2
GANAB	glucosidase II alpha subunit
GAPDH	glyceraldehyde-3-phosphate dehydrogenase
GAPDHS	glyceraldehyde-3-phosphate dehydrogenase, spermatogenic
GAPVD1	GTPase activating protein and VPS9 domains 1
GARS	glycyl-tRNA synthetase 1
GART	phosphoribosylglycinamide formyltransferase, phosphoribosylglycinamide synthetase, phosphoribosylaminoimidazole synthetase
GAS6	growth arrest specific 6
GATD1	glutamine amidotransferase class 1 domain containing 1
GBA	glucosylceramidase beta 1
GBE1	1,4-alpha-glucan branching enzyme 1
GBF1	golgi brefeldin A resistant guanine nucleotide exchange factor 1
GBP1	guanylate binding protein 1
GC	GC vitamin D binding protein
GCDH	glutaryl-CoA dehydrogenase
GCLC	glutamate-cysteine ligase catalytic subunit
GCLM	glutamate-cysteine ligase modifier subunit
GCN1	GCN1 activator of EIF2AK4
GDI1	GDP dissociation inhibitor 1
GDI2	GDP dissociation inhibitor 2
GEMIN4	gem nuclear organelle associated protein 4
GEMIN5	gem nuclear organelle associated protein 5
GEMIN6	gem nuclear organelle associated protein 6
GFER	growth factor, augmenter of liver regeneration
GFM1	G elongation factor mitochondrial 1
GFM2	GTP dependent ribosome recycling factor mitochondrial 2
GFPT1	glutamine--fructose-6-phosphate transaminase 1
GGCT	gamma-glutamylcyclotransferase
GGCX	gamma-glutamyl carboxylase
GHDC	GH3 domain containing
GHITM	growth hormone inducible transmembrane protein
GIPC1	GIPC PDZ domain containing family member 1
GIT1	GIT ArfGAP 1
GIT2	GIT ArfGAP 2
GLB1	galactosidase beta 1
GLCE	glucuronic acid epimerase
GLG1	golgi glycoprotein 1
GLIPR1	GLI pathogenesis related 1
GLIPR2	GLI pathogenesis related 2
GLO1	glyoxalase I
GLOD4	glyoxalase domain containing 4
GLRX3	glutaredoxin 3
GLRX5	glutaredoxin 5
GLS	glutaminase
GLT8D1	glycosyltransferase 8 domain containing 1
GLUD1	glutamate dehydrogenase 1
GLUL	glutamate-ammonia ligase
GMDS	GDP-mannose 4,6-dehydratase
GMFB	glia maturation factor beta
GMPPA	GDP-mannose pyrophosphorylase A
GMPPB	GDP-mannose pyrophosphorylase B
GMPR2	guanosine monophosphate reductase 2
GMPS	guanine monophosphate synthase
GNA11	G protein subunit alpha 11
GNA13	G protein subunit alpha 13
GNAI1	G protein subunit alpha i1
GNAI2	G protein subunit alpha i2
GNAI3	G protein subunit alpha i3
GNAO1	G protein subunit alpha o1
GNAQ	G protein subunit alpha q
GNB1	G protein subunit beta 1
GNB1L	G protein subunit beta 1 like
GNB2	G protein subunit beta 2
GNB4	G protein subunit beta 4
GNE	glucosamine (UDP-N-acetyl)-2-epimerase/N-acetylmannosamine kinase
GNG10	G protein subunit gamma 10
GNG12	G protein subunit gamma 12
GNG5	G protein subunit gamma 5
GNL1	G protein nucleolar 1 (putative)
GNL3	G protein nucleolar 3
GNPDA1	glucosamine-6-phosphate deaminase 1
GNS	glucosamine (N-acetyl)-6-sulfatase
GOLGA2	golgin A2
GOLGA3	golgin A3
GOLIM4	golgi integral membrane protein 4
GOLM1	golgi membrane protein 1
GOLPH3	golgi phosphoprotein 3
GORASP2	golgi reassembly stacking protein 2
GOT1	glutamic-oxaloacetic transaminase 1
GOT2	glutamic-oxaloacetic transaminase 2
GPAA1	glycosylphosphatidylinositol anchor attachment 1
GPC6	glypican 6
GPD1L	glycerol-3-phosphate dehydrogenase 1 like
GPD2	glycerol-3-phosphate dehydrogenase 2
GPHN	gephyrin
GPI	glucose-6-phosphate isomerase
GPN1	GPN-loop GTPase 1
GPR180	G protein-coupled receptor 180
GPS1	G protein pathway suppressor 1
GPT2	glutamic--pyruvic transaminase 2
GPX1	glutathione peroxidase 1
GPX8	glutathione peroxidase 8 (putative)
GRB2	growth factor receptor bound protein 2
GRHPR	glyoxylate and hydroxypyruvate reductase
GRIPAP1	GRIP1 associated protein 1
GRN	granulin precursor
GRPEL1	GrpE like 1, mitochondrial
GRSF1	G-rich RNA sequence binding factor 1
GRWD1	glutamate rich WD repeat containing 1
GSDMD	gasdermin D
GSDME	gasdermin E
GSK3A	glycogen synthase kinase 3 alpha
GSK3B	glycogen synthase kinase 3 beta
GSN	gelsolin
GSPT1	G1 to S phase transition 1
GSPT2	G1 to S phase transition 2
GSR	glutathione-disulfide reductase
GSS	glutathione synthetase
GSTK1	glutathione S-transferase kappa 1
GSTM3	glutathione S-transferase mu 3
GSTO1	glutathione S-transferase omega 1
GSTP1	glutathione S-transferase pi 1
GSTZ1	glutathione S-transferase zeta 1
GTF2F1	general transcription factor IIF subunit 1
GTF2I	general transcription factor IIi
GTPBP1	GTP binding protein 1
GTPBP10	GTP binding protein 10
GTPBP3	GTP binding protein 3, mitochondrial
GTPBP4	GTP binding protein 4
GUK1	guanylate kinase 1
GXYLT1	glucoside xylosyltransferase 1
GYS1	glycogen synthase 1
H1F0	H1.0 linker histone
H1FX	H1.10 linker histone
H2AFX	H2A.X variant histone
H2AFY	macroH2A.1 histone
H6PD	hexose-6-phosphate dehydrogenase/glucose 1-dehydrogenase
HABP2	hyaluronan binding protein 2
HACD3	3-hydroxyacyl-CoA dehydratase 3
HADH	hydroxyacyl-CoA dehydrogenase
HADHA	hydroxyacyl-CoA dehydrogenase trifunctional multienzyme complex subunit alpha
HADHB	hydroxyacyl-CoA dehydrogenase trifunctional multienzyme complex subunit beta
HAGH	hydroxyacylglutathione hydrolase
HARS	histidyl-tRNA synthetase 1
HAT1	histone acetyltransferase 1
HAUS4	HAUS augmin like complex subunit 4
HBA1	hemoglobin subunit alpha 1
HBB	hemoglobin subunit beta
HBS1L	HBS1 like translational GTPase
HCCS	holocytochrome c synthase
HCFC1	host cell factor C1
HDAC6	histone deacetylase 6
HDDC2	HD domain containing 2
HDGF	heparin binding growth factor
HDGFL2	HDGF like 2
HDHD3	haloacid dehalogenase like hydrolase domain containing 3
HDHD5	haloacid dehalogenase like hydrolase domain containing 5
HDLBP	high density lipoprotein binding protein
HEBP1	heme binding protein 1
HEBP2	heme binding protein 2
HECTD1	HECT domain E3 ubiquitin protein ligase 1
HECTD3	HECT domain E3 ubiquitin protein ligase 3
HECTD4	HECT domain E3 ubiquitin protein ligase 4
HELZ2	helicase with zinc finger 2
HERC2	HECT and RLD domain containing E3 ubiquitin protein ligase 2
HERC4	HECT and RLD domain containing E3 ubiquitin protein ligase 4
HEXA	hexosaminidase subunit alpha
HEXB	hexosaminidase subunit beta
HGFAC	HGF activator
HGS	hepatocyte growth factor-regulated tyrosine kinase substrate
HIBADH	3-hydroxyisobutyrate dehydrogenase
HIBCH	3-hydroxyisobutyryl-CoA hydrolase
HIF1AN	hypoxia inducible factor 1 subunit alpha inhibitor
HINT1	histidine triad nucleotide binding protein 1
HINT2	histidine triad nucleotide binding protein 2
HINT3	histidine triad nucleotide binding protein 3
HIP1	huntingtin interacting protein 1
HIP1R	huntingtin interacting protein 1 related
HIST1H1B	H1.5 linker histone, cluster member
HIST1H4A	H4 clustered histone 1
HIST2H2AB	H2A clustered histone 21
HK1	hexokinase 1
HK2	hexokinase 2
HLA-DRA	major histocompatibility complex, class II, DR alpha
HM13	histocompatibility minor 13
HMBS	hydroxymethylbilane synthase
HMGA1	high mobility group AT-hook 1
HMGB1	high mobility group box 1
HMGB2	high mobility group box 2
HMGCL	3-hydroxy-3-methylglutaryl-CoA lyase
HMGN1	high mobility group nucleosome binding domain 1
HMOX2	heme oxygenase 2
HNRNPA0	heterogeneous nuclear ribonucleoprotein A0
HNRNPA1	heterogeneous nuclear ribonucleoprotein A1
HNRNPA2B1	heterogeneous nuclear ribonucleoprotein A2/B1
HNRNPA3	heterogeneous nuclear ribonucleoprotein A3
HNRNPAB	heterogeneous nuclear ribonucleoprotein A/B
HNRNPC	heterogeneous nuclear ribonucleoprotein C
HNRNPD	heterogeneous nuclear ribonucleoprotein D
HNRNPDL	heterogeneous nuclear ribonucleoprotein D like
HNRNPF	heterogeneous nuclear ribonucleoprotein F
HNRNPH1	heterogeneous nuclear ribonucleoprotein H1
HNRNPH2	heterogeneous nuclear ribonucleoprotein H2
HNRNPH3	heterogeneous nuclear ribonucleoprotein H3
HNRNPK	heterogeneous nuclear ribonucleoprotein K
HNRNPL	heterogeneous nuclear ribonucleoprotein L
HNRNPM	heterogeneous nuclear ribonucleoprotein M
HNRNPR	heterogeneous nuclear ribonucleoprotein R
HNRNPU	heterogeneous nuclear ribonucleoprotein U
HNRNPUL1	heterogeneous nuclear ribonucleoprotein U like 1
HNRNPUL2	heterogeneous nuclear ribonucleoprotein U like 2
HOMER3	homer scaffold protein 3
HOOK3	hook microtubule tethering protein 3
HP1BP3	heterochromatin protein 1 binding protein 3
HPCAL1	hippocalcin like 1
HPRT1	hypoxanthine phosphoribosyltransferase 1
HPS6	HPS6 biogenesis of lysosomal organelles complex 2 subunit 3
HPX	hemopexin
HRAS	HRas proto-oncogene, GTPase
HRNR	hornerin
HS1BP3	HCLS1 binding protein 3
HS2ST1	heparan sulfate 2-O-sulfotransferase 1
HSD17B10	hydroxysteroid 17-beta dehydrogenase 10
HSD17B11	hydroxysteroid 17-beta dehydrogenase 11
HSD17B12	hydroxysteroid 17-beta dehydrogenase 12
HSD17B4	hydroxysteroid 17-beta dehydrogenase 4
HSDL2	hydroxysteroid dehydrogenase like 2
HSP90AA1	heat shock protein 90 alpha family class A member 1
HSP90AB1	heat shock protein 90 alpha family class B member 1
HSP90B1	heat shock protein 90 beta family member 1
HSPA13	heat shock protein family A (Hsp70) member 13
HSPA14	heat shock protein family A (Hsp70) member 14
HSPA4	heat shock protein family A (Hsp70) member 4
HSPA4L	heat shock protein family A (Hsp70) member 4 like
HSPA5	heat shock protein family A (Hsp70) member 5
HSPA8	heat shock protein family A (Hsp70) member 8
HSPA9	heat shock protein family A (Hsp70) member 9
HSPB1	heat shock protein family B (small) member 1
HSPB11	intraflagellar transport 25
HSPBP1	HSPA (Hsp70) binding protein 1
HSPD1	heat shock protein family D (Hsp60) member 1
HSPE1	heat shock protein family E (Hsp10) member 1
HSPG2	heparan sulfate proteoglycan 2
HSPH1	heat shock protein family H (Hsp110) member 1
HTATIP2	HIV-1 Tat interactive protein 2
HTATSF1	HIV-1 Tat specific factor 1
HTRA1	HtrA serine peptidase 1
HTRA2	HtrA serine peptidase 2
HUWE1	HECT, UBA and WWE domain containing E3 ubiquitin protein ligase 1
HYI	hydroxypyruvate isomerase (putative)
HYOU1	hypoxia up-regulated 1
IARS	isoleucyl-tRNA synthetase 1
IARS2	isoleucyl-tRNA synthetase 2, mitochondrial
IBA57	iron-sulfur cluster assembly factor IBA57
ICAM1	intercellular adhesion molecule 1
IDE	insulin degrading enzyme
IDH1	isocitrate dehydrogenase (NADP(+)) 1
IDH2	isocitrate dehydrogenase (NADP(+)) 2
IDH3A	isocitrate dehydrogenase (NAD(+)) 3 catalytic subunit alpha
IDH3B	isocitrate dehydrogenase (NAD(+)) 3 non-catalytic subunit beta
IDH3G	isocitrate dehydrogenase (NAD(+)) 3 non-catalytic subunit gamma
IFI16	interferon gamma inducible protein 16
IFI35	interferon induced protein 35
IFIT1	interferon induced protein with tetratricopeptide repeats 1
IFIT3	interferon induced protein with tetratricopeptide repeats 3
IFIT5	interferon induced protein with tetratricopeptide repeats 5
IFT27	intraflagellar transport 27
IFT74	intraflagellar transport 74
IGBP1	immunoglobulin binding protein 1
IGF2BP2	insulin like growth factor 2 mRNA binding protein 2
IGF2BP3	insulin like growth factor 2 mRNA binding protein 3
IGF2R	insulin like growth factor 2 receptor
IGFALS	insulin like growth factor binding protein acid labile subunit
IGFBP2	insulin like growth factor binding protein 2
IGFBP7	insulin like growth factor binding protein 7
IGLL5	immunoglobulin lambda like polypeptide 5
IGSF8	immunoglobulin superfamily member 8
IKBIP	IKBKB interacting protein
IKBKG	inhibitor of nuclear factor kappa B kinase regulatory subunit gamma
IL1RAP	interleukin 1 receptor accessory protein
IL6ST	interleukin 6 cytokine family signal transducer
ILF2	interleukin enhancer binding factor 2
ILF3	interleukin enhancer binding factor 3
ILK	integrin linked kinase
ILVBL	ilvB acetolactate synthase like
IMMT	inner membrane mitochondrial protein
IMPA1	inositol monophosphatase 1
IMPDH1	inosine monophosphate dehydrogenase 1
IMPDH2	inosine monophosphate dehydrogenase 2
IMUP	chromosome 19 open reading frame 33
INCENP	inner centromere protein
INF2	inverted formin 2
INPP1	inositol polyphosphate-1-phosphatase
INPPL1	inositol polyphosphate phosphatase like 1
INSR	insulin receptor
IPO4	importin 4
IPO5	importin 5
IPO7	importin 7
IPO9	importin 9
IQGAP1	IQ motif containing GTPase activating protein 1
IQGAP3	IQ motif containing GTPase activating protein 3
IRF3	interferon regulatory factor 3
IRGQ	immunity related GTPase Q
IRS2	insulin receptor substrate 2
ISCA2	iron-sulfur cluster assembly 2
ISG15	ISG15 ubiquitin like modifier
ISOC2	isochorismatase domain containing 2
IST1	IST1 factor associated with ESCRT-III
ITCH	itchy E3 ubiquitin protein ligase
ITGA1	integrin subunit alpha 1
ITGA2	integrin subunit alpha 2
ITGA3	integrin subunit alpha 3
ITGA5	integrin subunit alpha 5
ITGA6	integrin subunit alpha 6
ITGAV	integrin subunit alpha V
ITGB1	integrin subunit beta 1
ITGB3	integrin subunit beta 3
ITGB4	integrin subunit beta 4
ITGB5	integrin subunit beta 5
ITIH1	inter-alpha-trypsin inhibitor heavy chain 1
ITIH2	inter-alpha-trypsin inhibitor heavy chain 2
ITIH3	inter-alpha-trypsin inhibitor heavy chain 3
ITIH4	inter-alpha-trypsin inhibitor heavy chain 4
ITPA	inosine triphosphatase
ITPR3	inositol 1,4,5-trisphosphate receptor type 3
IVD	isovaleryl-CoA dehydrogenase
JAGN1	jagunal homolog 1
JAK1	Janus kinase 1
JPT1	Jupiter microtubule associated homolog 1
JPT2	Jupiter microtubule associated homolog 2
JTB	jumping translocation breakpoint
JUP	junction plakoglobin
KANK2	KN motif and ankyrin repeat domains 2
KARS	lysyl-tRNA synthetase 1
KATNB1	katanin regulatory subunit B1
KCMF1	potassium channel modulatory factor 1
KCTD12	potassium channel tetramerization domain containing 12
KCTD5	potassium channel tetramerization domain containing 5
KDELC2	protein O-glucosyltransferase 3
KEAP1	kelch like ECH associated protein 1
KHDRBS1	KH RNA binding domain containing, signal transduction associated 1
KHSRP	KH-type splicing regulatory protein
KIAA0319L	KIAA0319 like
KIAA0930	KIAA0930
KIAA1522	NHS like 3
KIDINS220	kinase D interacting substrate 220
KIF11	kinesin family member 11
KIF14	kinesin family member 14
KIF1B	kinesin family member 1B
KIF1BP	kinesin family binding protein
KIF20A	kinesin family member 20A
KIF21A	kinesin family member 21A
KIF23	kinesin family member 23
KIF2A	kinesin family member 2A
KIF2C	kinesin family member 2C
KIF3A	kinesin family member 3A
KIF3B	kinesin family member 3B
KIF4A	kinesin family member 4A
KIF5B	kinesin family member 5B
KIFAP3	kinesin associated protein 3
KIFC1	kinesin family member C1
KIRREL1	kirre like nephrin family adhesion molecule 1
KLC1	kinesin light chain 1
KLC2	kinesin light chain 2
KLC4	kinesin light chain 4
KNG1	kininogen 1
KPNA1	karyopherin subunit alpha 1
KPNA2	karyopherin subunit alpha 2
KPNA3	karyopherin subunit alpha 3
KPNA4	karyopherin subunit alpha 4
KPNA6	karyopherin subunit alpha 6
KPNB1	karyopherin subunit beta 1
KRT1	keratin 1
KRT10	keratin 10
KRT14	keratin 14
KRT16	keratin 16
KRT18	keratin 18
KRT19	keratin 19
KRT2	keratin 2
KRT5	keratin 5
KRT6B	keratin 6B
KRT7	keratin 7
KRT8	keratin 8
KRT81	keratin 81
KRT9	keratin 9
KTI12	KTI12 chromatin associated homolog
KTN1	kinectin 1
KYAT3	kynurenine aminotransferase 3
L1CAM	L1 cell adhesion molecule
LACTB	lactamase beta
LAMA5	laminin subunit alpha 5
LAMB1	laminin subunit beta 1
LAMB2	laminin subunit beta 2
LAMB3	laminin subunit beta 3
LAMC1	laminin subunit gamma 1
LAMC2	laminin subunit gamma 2
LAMP1	lysosomal associated membrane protein 1
LAMP2	lysosomal associated membrane protein 2
LAMTOR5	late endosomal/lysosomal adaptor, MAPK and MTOR activator 5
LAP3	leucine aminopeptidase 3
LARP1	La ribonucleoprotein 1, translational regulator
LARP4B	La ribonucleoprotein 4B
LARS	leucyl-tRNA synthetase 1
LARS2	leucyl-tRNA synthetase 2, mitochondrial
LASP1	LIM and SH3 protein 1
LBR	lamin B receptor
LCLAT1	lysocardiolipin acyltransferase 1
LCN2	lipocalin 2
LCP1	lymphocyte cytosolic protein 1
LDHA	lactate dehydrogenase A
LDHB	lactate dehydrogenase B
LDLR	low density lipoprotein receptor
LEMD3	LEM domain containing 3
LETM1	leucine zipper and EF-hand containing transmembrane protein 1
LGALS1	galectin 1
LGALS3	galectin 3
LGALS3BP	galectin 3 binding protein
LIMA1	LIM domain and actin binding 1
LIMCH1	LIM and calponin homology domains 1
LIMD1	LIM domain containing 1
LIMS1	LIM zinc finger domain containing 1
LIN7C	lin-7 homolog C, crumbs cell polarity complex component
LLGL1	LLGL scribble cell polarity complex component 1
LMAN1	lectin, mannose binding 1
LMAN2	lectin, mannose binding 2
LMF2	lipase maturation factor 2
LMNA	lamin A/C
LMNB1	lamin B1
LMNB2	lamin B2
LMO7	LIM domain 7
LNPK	lunapark, ER junction formation factor
LONP1	lon peptidase 1, mitochondrial
LONP2	lon peptidase 2, peroxisomal
LOXL2	lysyl oxidase like 2
LPCAT1	lysophosphatidylcholine acyltransferase 1
LPP	LIM domain containing preferred translocation partner in lipoma
LRBA	LPS responsive beige-like anchor protein
LRCH1	leucine rich repeats and calponin homology domain containing 1
LRCH3	leucine rich repeats and calponin homology domain containing 3
LRP1	LDL receptor related protein 1
LRPAP1	LDL receptor related protein associated protein 1
LRPPRC	leucine rich pentatricopeptide repeat containing
LRRC1	leucine rich repeat containing 1
LRRC40	leucine rich repeat containing 40
LRRC47	leucine rich repeat containing 47
LRRC59	leucine rich repeat containing 59
LRRC8A	leucine rich repeat containing 8 VRAC subunit A
LRRC8E	leucine rich repeat containing 8 VRAC subunit E
LRRFIP1	LRR binding FLII interacting protein 1
LRWD1	leucine rich repeats and WD repeat domain containing 1
LSM1	LSM1 homolog, mRNA degradation associated
LSM12	LSM12 homolog
LSM14B	LSM family member 14B
LSM2	LSM2 homolog, U6 small nuclear RNA and mRNA degradation associated
LSM3	LSM3 homolog, U6 small nuclear RNA and mRNA degradation associated
LSM4	LSM4 homolog, U6 small nuclear RNA and mRNA degradation associated
LSR	lipolysis stimulated lipoprotein receptor
LSS	lanosterol synthase
LTA4H	leukotriene A4 hydrolase
LTBP4	latent transforming growth factor beta binding protein 4
LTF	lactotransferrin
LTV1	LTV1 ribosome biogenesis factor
LUC7L	LUC7 like
LUC7L2	LUC7 like 2, pre-mRNA splicing factor
LUC7L3	LUC7 like 3 pre-mRNA splicing factor
LUM	lumican
LUZP1	leucine zipper protein 1
LYAR	Ly1 antibody reactive
LYN	LYN proto-oncogene, Src family tyrosine kinase
LYPLA1	lysophospholipase 1
LYPLA2	lysophospholipase 2
LYPLAL1	lysophospholipase like 1
LYRM7	LYR motif containing 7
M6PR	mannose-6-phosphate receptor, cation dependent
MACF1	microtubule actin crosslinking factor 1
MACROD1	mono-ADP ribosylhydrolase 1
MAGED2	MAGE family member D2
MAGT1	magnesium transporter 1
MAIP1	matrix AAA peptidase interacting protein 1
MALT1	MALT1 paracaspase
MANF	mesencephalic astrocyte derived neurotrophic factor
MAOA	monoamine oxidase A
MAP1B	microtubule associated protein 1B
MAP1S	microtubule associated protein 1S
MAP2K1	mitogen-activated protein kinase kinase 1
MAP2K2	mitogen-activated protein kinase kinase 2
MAP2K3	mitogen-activated protein kinase kinase 3
MAP3K20	mitogen-activated protein kinase kinase kinase 20
MAP3K7	mitogen-activated protein kinase kinase kinase 7
MAP4	microtubule associated protein 4
MAP4K4	mitogen-activated protein kinase kinase kinase kinase 4
MAP4K5	mitogen-activated protein kinase kinase kinase kinase 5
MAP7D1	MAP7 domain containing 1
MAPK1	mitogen-activated protein kinase 1
MAPK14	mitogen-activated protein kinase 14
MAPK3	mitogen-activated protein kinase 3
MAPRE1	microtubule associated protein RP/EB family member 1
MAPRE2	microtubule associated protein RP/EB family member 2
MARCKS	myristoylated alanine rich protein kinase C substrate
MARCKSL1	MARCKS like 1
MARK2	microtubule affinity regulating kinase 2
MARK3	microtubule affinity regulating kinase 3
MARS	methionyl-tRNA synthetase 1
MAT2A	methionine adenosyltransferase 2A
MAT2B	methionine adenosyltransferase 2 non-catalytic beta subunit
MATR3	matrin 3
MAVS	mitochondrial antiviral signaling protein
MBLAC2	metallo-beta-lactamase domain containing 2
MBOAT7	membrane bound O-acyltransferase domain containing 7
MBP	myelin basic protein
MCAM	melanoma cell adhesion molecule
MCAT	malonyl-CoA-acyl carrier protein transacylase
MCCC1	methylcrotonyl-CoA carboxylase subunit 1
MCCC2	methylcrotonyl-CoA carboxylase subunit 2
MCFD2	multiple coagulation factor deficiency 2, ER cargo receptor complex subunit
MCM2	minichromosome maintenance complex component 2
MCM3	minichromosome maintenance complex component 3
MCM4	minichromosome maintenance complex component 4
MCM5	minichromosome maintenance complex component 5
MCM7	minichromosome maintenance complex component 7
MCMBP	minichromosome maintenance complex binding protein
MCTS1	MCTS1 re-initiation and release factor
MCU	mitochondrial calcium uniporter
MDH1	malate dehydrogenase 1
MDH2	malate dehydrogenase 2
MDN1	midasin AAA ATPase 1
ME1	malic enzyme 1
ME2	malic enzyme 2
MEA1	male-enhanced antigen 1
MECR	mitochondrial trans-2-enoyl-CoA reductase
MELTF	melanotransferrin
MEMO1	mediator of cell motility 1
MESD	mesoderm development LRP chaperone
MET	MET proto-oncogene, receptor tyrosine kinase
METAP1	methionyl aminopeptidase 1
METAP2	methionyl aminopeptidase 2
METTL13	methyltransferase 13, eEF1A N-terminus and K55
METTL2B	methyltransferase 2B, tRNA N3-cytidine
MFF	mitochondrial fission factor
MFGE8	milk fat globule EGF and factor V/VIII domain containing
MFN1	mitofusin 1
MGAT1	alpha-1,3-mannosyl-glycoprotein 2-beta-N-acetylglucosaminyltransferase
MGEA5	O-GlcNAcase
MGME1	mitochondrial genome maintenance exonuclease 1
MGST1	microsomal glutathione S-transferase 1
MGST2	microsomal glutathione S-transferase 2
MGST3	microsomal glutathione S-transferase 3
MIA3	MIA SH3 domain ER export factor 3
MIB1	MIB E3 ubiquitin protein ligase 1
MICAL2	microtubule associated monooxygenase, calponin and LIM domain containing 2
MICU1	mitochondrial calcium uptake 1
MID1	midline 1
MIF	macrophage migration inhibitory factor
MINPP1	multiple inositol-polyphosphate phosphatase 1
MIPEP	mitochondrial intermediate peptidase
MLEC	malectin
MLPH	melanophilin
MMGT1	membrane magnesium transporter 1
MMP14	matrix metallopeptidase 14
MMS19	MMS19 homolog, cytosolic iron-sulfur assembly component
MOB4	MOB family member 4, phocein
MOCOS	molybdenum cofactor sulfurase
MOCS3	molybdenum cofactor synthesis 3
MOGS	mannosyl-oligosaccharide glucosidase
MPI	mannose phosphate isomerase
MPP1	MAGUK p55 scaffold protein 1
MPP6	protein associated with LIN7 2, MAGUK p55 family member
MPRIP	myosin phosphatase Rho interacting protein
MPST	mercaptopyruvate sulfurtransferase
MPZL1	myelin protein zero like 1
MRE11	MRE11 homolog, double strand break repair nuclease
MRM3	mitochondrial rRNA methyltransferase 3
MRPL1	mitochondrial ribosomal protein L1
MRPL10	mitochondrial ribosomal protein L10
MRPL11	mitochondrial ribosomal protein L11
MRPL12	mitochondrial ribosomal protein L12
MRPL13	mitochondrial ribosomal protein L13
MRPL14	mitochondrial ribosomal protein L14
MRPL15	mitochondrial ribosomal protein L15
MRPL17	mitochondrial ribosomal protein L17
MRPL18	mitochondrial ribosomal protein L18
MRPL19	mitochondrial ribosomal protein L19
MRPL2	mitochondrial ribosomal protein L2
MRPL20	mitochondrial ribosomal protein L20
MRPL21	mitochondrial ribosomal protein L21
MRPL22	mitochondrial ribosomal protein L22
MRPL23	mitochondrial ribosomal protein L23
MRPL24	mitochondrial ribosomal protein L24
MRPL27	mitochondrial ribosomal protein L27
MRPL28	mitochondrial ribosomal protein L28
MRPL3	mitochondrial ribosomal protein L3
MRPL30	mitochondrial ribosomal protein L30
MRPL33	mitochondrial ribosomal protein L33
MRPL37	mitochondrial ribosomal protein L37
MRPL38	mitochondrial ribosomal protein L38
MRPL39	mitochondrial ribosomal protein L39
MRPL4	mitochondrial ribosomal protein L4
MRPL40	mitochondrial ribosomal protein L40
MRPL41	mitochondrial ribosomal protein L41
MRPL43	mitochondrial ribosomal protein L43
MRPL44	mitochondrial ribosomal protein L44
MRPL45	mitochondrial ribosomal protein L45
MRPL46	mitochondrial ribosomal protein L46
MRPL47	mitochondrial ribosomal protein L47
MRPL48	mitochondrial ribosomal protein L48
MRPL49	mitochondrial ribosomal protein L49
MRPL50	mitochondrial ribosomal protein L50
MRPL53	mitochondrial ribosomal protein L53
MRPL54	mitochondrial ribosomal protein L54
MRPL55	mitochondrial ribosomal protein L55
MRPL57	mitochondrial ribosomal protein L57
MRPL58	mitochondrial ribosomal protein L58
MRPL9	mitochondrial ribosomal protein L9
MRPS11	mitochondrial ribosomal protein S11
MRPS12	mitochondrial ribosomal protein S12
MRPS14	mitochondrial ribosomal protein S14
MRPS17	mitochondrial ribosomal protein S17
MRPS18A	mitochondrial ribosomal protein S18A
MRPS18B	mitochondrial ribosomal protein S18B
MRPS2	mitochondrial ribosomal protein S2
MRPS21	mitochondrial ribosomal protein S21
MRPS22	mitochondrial ribosomal protein S22
MRPS23	mitochondrial ribosomal protein S23
MRPS26	mitochondrial ribosomal protein S26
MRPS27	mitochondrial ribosomal protein S27
MRPS28	mitochondrial ribosomal protein S28
MRPS31	mitochondrial ribosomal protein S31
MRPS33	mitochondrial ribosomal protein S33
MRPS34	mitochondrial ribosomal protein S34
MRPS35	mitochondrial ribosomal protein S35
MRPS36	alpha-ketoglutarate dehydrogenase subunit 4
MRPS5	mitochondrial ribosomal protein S5
MRPS6	mitochondrial ribosomal protein S6
MRPS7	mitochondrial ribosomal protein S7
MRPS9	mitochondrial ribosomal protein S9
MRRF	mitochondrial ribosome recycling factor
MRTO4	MRT4 homolog, ribosome maturation factor
MSN	moesin
MSRB2	methionine sulfoxide reductase B2
MSRB3	methionine sulfoxide reductase B3
MSTO1	misato mitochondrial distribution and morphology regulator 1
MT-ATP8	mitochondrially encoded ATP synthase membrane subunit 8
MT-CO2	mitochondrially encoded cytochrome c oxidase II
MT1B	metallothionein 1B
MTA2	metastasis associated 1 family member 2
MTAP	methylthioadenosine phosphorylase
MTCH1	mitochondrial carrier 1
MTCH2	mitochondrial carrier 2
MTDH	metadherin
MTFP1	mitochondrial fission process 1
MTG2	mitochondrial ribosome associated GTPase 2
MTHFD1	methylenetetrahydrofolate dehydrogenase, cyclohydrolase and formyltetrahydrofolate synthetase 1
MTHFD1L	methylenetetrahydrofolate dehydrogenase (NADP+ dependent) 1 like
MTHFD2	methylenetetrahydrofolate dehydrogenase (NADP+ dependent) 2, methenyltetrahydrofolate cyclohydrolase
MTIF2	mitochondrial translational initiation factor 2
MTMR14	myotubularin related protein 14
MTOR	mechanistic target of rapamycin kinase
MTPN	myotrophin
MTRR	5-methyltetrahydrofolate-homocysteine methyltransferase reductase
MTX1	metaxin 1
MTX2	metaxin 2
MUT	methylmalonyl-CoA mutase
MVB12A	multivesicular body subunit 12A
MVP	major vault protein
MXRA7	matrix remodeling associated 7
MYCBP	MYC binding protein
MYCBP2	MYC binding protein 2
MYDGF	myeloid derived growth factor
MYH10	myosin heavy chain 10
MYH9	myosin heavy chain 9
MYL6	myosin light chain 6
MYL6B	myosin light chain 6B
MYL9	myosin light chain 9
MYLK	myosin light chain kinase
MYO18A	myosin XVIIIA
MYO19	myosin XIX
MYO1B	myosin IB
MYO1C	myosin IC
MYO1E	myosin IE
MYO6	myosin VI
MYO9B	myosin IXB
MYOF	myoferlin
NAA10	N-alpha-acetyltransferase 10, NatA catalytic subunit
NAA15	N-alpha-acetyltransferase 15, NatA auxiliary subunit
NAA50	N-alpha-acetyltransferase 50, NatE catalytic subunit
NADK2	NAD kinase 2, mitochondrial
NADSYN1	NAD synthetase 1
NAE1	NEDD8 activating enzyme E1 subunit 1
NAGK	N-acetylglucosamine kinase
NAMPT	nicotinamide phosphoribosyltransferase
NANP	N-acetylneuraminic acid phosphatase
NANS	N-acetylneuraminate synthase
NAP1L1	nucleosome assembly protein 1 like 1
NAP1L4	nucleosome assembly protein 1 like 4
NAPA	NSF attachment protein alpha
NAPG	NSF attachment protein gamma
NARS	asparaginyl-tRNA synthetase 1
NASP	nuclear autoantigenic sperm protein
NAT10	N-acetyltransferase 10
NAXE	NAD(P)HX epimerase
NBAS	NBAS subunit of NRZ tethering complex
NCAPD2	non-SMC condensin I complex subunit D2
NCAPG	non-SMC condensin I complex subunit G
NCAPH	non-SMC condensin I complex subunit H
NCEH1	neutral cholesterol ester hydrolase 1
NCKAP1	NCK associated protein 1
NCKIPSD	NCK interacting protein with SH3 domain
NCL	nucleolin
NCLN	nicalin
NCSTN	nicastrin
NDC80	NDC80 kinetochore complex component
NDRG1	N-myc downstream regulated 1
NDRG3	NDRG family member 3
NDUFA10	NADH:ubiquinone oxidoreductase subunit A10
NDUFA12	NADH:ubiquinone oxidoreductase subunit A12
NDUFA13	NADH:ubiquinone oxidoreductase subunit A13
NDUFA2	NADH:ubiquinone oxidoreductase subunit A2
NDUFA3	NADH:ubiquinone oxidoreductase subunit A3
NDUFA5	NADH:ubiquinone oxidoreductase subunit A5
NDUFA7	NADH:ubiquinone oxidoreductase subunit A7
NDUFA8	NADH:ubiquinone oxidoreductase subunit A8
NDUFA9	NADH:ubiquinone oxidoreductase subunit A9
NDUFAF2	NADH:ubiquinone oxidoreductase complex assembly factor 2
NDUFAF3	NADH:ubiquinone oxidoreductase complex assembly factor 3
NDUFAF8	NADH:ubiquinone oxidoreductase complex assembly factor 8
NDUFB1	NADH:ubiquinone oxidoreductase subunit B1
NDUFB10	NADH:ubiquinone oxidoreductase subunit B10
NDUFB11	NADH:ubiquinone oxidoreductase subunit B11
NDUFB3	NADH:ubiquinone oxidoreductase subunit B3
NDUFB4	NADH:ubiquinone oxidoreductase subunit B4
NDUFB8	NADH:ubiquinone oxidoreductase subunit B8
NDUFS1	NADH:ubiquinone oxidoreductase core subunit S1
NDUFS2	NADH:ubiquinone oxidoreductase core subunit S2
NDUFS3	NADH:ubiquinone oxidoreductase core subunit S3
NDUFS5	NADH:ubiquinone oxidoreductase subunit S5
NDUFS7	NADH:ubiquinone oxidoreductase core subunit S7
NDUFS8	NADH:ubiquinone oxidoreductase core subunit S8
NDUFV1	NADH:ubiquinone oxidoreductase core subunit V1
NDUFV2	NADH:ubiquinone oxidoreductase core subunit V2
NECAP2	NECAP endocytosis associated 2
NECTIN2	nectin cell adhesion molecule 2
NEDD1	NEDD1 gamma-tubulin ring complex targeting factor
NEDD4	NEDD4 E3 ubiquitin protein ligase
NEDD4L	NEDD4 like E3 ubiquitin protein ligase
NEDD8	NEDD8 ubiquitin like modifier
NEK7	NIMA related kinase 7
NEK9	NIMA related kinase 9
NELFE	negative elongation factor complex member E
NEMF	nuclear export mediator factor
NENF	neudesin neurotrophic factor
NEU1	neuraminidase 1
NEXN	nexilin F-actin binding protein
NFKB1	nuclear factor kappa B subunit 1
NFKB2	nuclear factor kappa B subunit 2
NFKBIE	NFKB inhibitor epsilon
NFS1	NFS1 cysteine desulfurase
NFU1	NFU1 iron-sulfur cluster scaffold
NGLY1	N-glycanase 1
NHLRC2	NHL repeat containing 2
NIF3L1	NGG1 interacting factor 3 like 1
NIPSNAP1	nipsnap homolog 1
NIPSNAP2	nipsnap homolog 2
NIT1	nitrilase 1
NIT2	nitrilase family member 2
NLN	neurolysin
NMD3	NMD3 ribosome export adaptor
NME1	NME/NM23 nucleoside diphosphate kinase 1
NME2	NME/NM23 nucleoside diphosphate kinase 2
NME7	NME/NM23 family member 7
NMES1	chromosome 15 open reading frame 48
NMI	N-myc and STAT interactor
NMT1	N-myristoyltransferase 1
NNMT	nicotinamide N-methyltransferase
NNT	nicotinamide nucleotide transhydrogenase
NOB1	NIN1 (RPN12) binding protein 1 homolog
NOC2L	NOC2 like nucleolar associated transcriptional repressor
NONO	non-POU domain containing octamer binding
NOP2	NOP2 nucleolar protein
NOP56	NOP56 ribonucleoprotein
NOP58	NOP58 ribonucleoprotein
NOTCH2	notch receptor 2
NPC1	NPC intracellular cholesterol transporter 1
NPC2	NPC intracellular cholesterol transporter 2
NPEPPS	aminopeptidase puromycin sensitive
NPLOC4	NPL4 homolog, ubiquitin recognition factor
NPM1	nucleophosmin 1
NPTN	neuroplastin
NQO2	N-ribosyldihydronicotinamide:quinone dehydrogenase 2
NR3C1	nuclear receptor subfamily 3 group C member 1
NRAS	NRAS proto-oncogene, GTPase
NRBF2	nuclear receptor binding factor 2
NRBP1	nuclear receptor binding protein 1
NRDC	nardilysin convertase
NRP1	neuropilin 1
NSDHL	NAD(P) dependent steroid dehydrogenase-like
NSF	N-ethylmaleimide sensitive factor, vesicle fusing ATPase
NSFL1C	NSFL1 cofactor
NSUN2	NOP2/Sun RNA methyltransferase 2
NT5C2	5'-nucleotidase, cytosolic II
NT5E	5'-nucleotidase ecto
NTMT1	N-terminal Xaa-Pro-Lys N-methyltransferase 1
NTPCR	nucleoside-triphosphatase, cancer-related
NUB1	negative regulator of ubiquitin like proteins 1
NUBP1	NUBP iron-sulfur cluster assembly factor 1, cytosolic
NUBP2	NUBP iron-sulfur cluster assembly factor 2, cytosolic
NUCB1	nucleobindin 1
NUCB2	nucleobindin 2
NUCKS1	nuclear casein kinase and cyclin dependent kinase substrate 1
NUDC	nuclear distribution C, dynein complex regulator
NUDCD1	NudC domain containing 1
NUDCD2	NudC domain containing 2
NUDT1	nudix hydrolase 1
NUDT19	nudix hydrolase 19
NUDT2	nudix hydrolase 2
[truncated: 1,384 more rows]
